# Supplementary material for: Comparative transcriptome analysis in two contrasting genotypes for Sclerotinia sclerotiorum resistance in sunflower
Source: PLoS One. 2024 Dec 19;19(12):e0315458. doi: 10.1371/journal.pone.0315458 (PMC11658501; doi:10.1371/journal.pone.0315458)
Supplement: S1 Table — (XLSX) [file pone.0315458.s001.xlsx]

## Sheet: Sheet1
S1 Table. The gene-specific primers for qRT-PCR.
Gene	Forward primers (5'-3')	Reverse primers (5'-3')
Actin	GGAACAGGAATGGTGAAGGC	TCCATGTCATCCCAGTTGCT
LOC110929730	GCTCATTTCTATGCGGTAA	AGCCTCACAGACATAGCC
LOC110935435	AACTTCTCCGAACTCAACCG	GATCCGTCGTGAAATCGAGATCCTG
LOC110935776	TTATGATGCTCTTCAGCGACAC	TTCTTCGTCTTGGTGCCT
LOC110869082	GAGAACGGTGACGGCAAGA	GGGCAGGAGACTACGGTGAA
LOC110873588	TTTGGGCTGAGACCGAGAA	AGATAAGCCGATAGACAG
LOC110877402	TCAGTTGGGAGCATACAG	TTGGTTACGAAGGCTGTG
LOC110883529	AGCCCTTGCCGAACATAC	TTGCGGTCAATCAATGTG
LOC110923780	ATAGAAGCGAAGGAAGGA	GCGGTTTGTGGAATGGGAGGTAGTG
LOC110915177	TCTGGTTGGGATGTCAGG	ATCATGGTGCTTAAACGA
