# Supplementary material for: Comparative transcriptome analysis in two contrasting genotypes for Sclerotinia sclerotiorum resistance in sunflower
Source: PLoS One. 2024 Dec 19;19(12):e0315458. doi: 10.1371/journal.pone.0315458 (PMC11658501; doi:10.1371/journal.pone.0315458)
Supplement: S2 Table — (XLSX) [file pone.0315458.s002.xlsx]

## Sheet: Sheet1
S2 Table. 119 constitutive expressed genes are induced by S. sclerotiorum infection in the DS genotype and are already expressed in the DT genotype in mock-inoculated control.
Gene	log2FC-C6	log2FC-B728	Swiss_Prot_annotation
LOC110904511	-0.483485	-6.82304	WAT1-related protein At1g21890
Helianthus_annuus_newGene_2831	-0.164716	-4.20721	Vesicle-fusing ATPase
LOC110878880	0.381362	2.68813	Vacuolar sorting protein 39
LOC110890952	0.227367	2.49788	Vacuolar protein-sorting-associated protein 37 homolog 1
Helianthus_annuus_newGene_7746	0.411108	1.36902	Urease
LOC110903929	0.468004	1.31753	UDP-glycosyltransferase 88A1
LOC110917003	-0.638746	1.36666	U-box domain-containing protein 26
LOC110920591	0.384657	1.40387	Two-component response regulator ORR26
LOC110886017	0.32886	1.87836	Translation initiation factor IF-2
LOC110869135	0.435417	1.60013	Transcription elongation factor TFIIS
LOC110893683	-0.719222	-6.85712	Suppressor of mec-8 and unc-52 protein homolog 2
LOC110890260	0.927344	2.80024	Sulfate transporter 1.3
LOC110943874	0.731162	1.26218	Sugar transporter ERD6-like 7
LOC110912037	0.980392	2.5318	Serine/threonine-protein kinase STY17
Helianthus_annuus_newGene_3748	-0.952148	-1.93685	Serine/threonine protein phosphatase 2A 55 kDa regulatory subunit B beta isoform
LOC110900065	-0.617665	4.41733	Serine carboxypeptidase-like 18
LOC110911743	0.546959	2.44918	Salutaridine reductase
LOC110918100	0.585202	2.01528	Rho GTPase-activating protein 3
Helianthus_annuus_newGene_10937	-0.219953	3.41943	Retrovirus-related Pol polyprotein from transposon RE1
LOC110928668	-0.592354	3.58322	Receptor-like protein kinase ANXUR1
LOC110869199	-0.83704	2.46089	Putative glycerol-3-phosphate transporter 1
LOC110889640	-0.735391	1.74347	Protochlorophyllide reductase, chloroplastic
LOC110940738	0.294678	1.5391	Protein PHOX1
Helianthus_annuus_newGene_13751	0.00240081	2.61396	Protein NRT1/ PTR FAMILY 7.2
LOC110872074	0.895548	1.92048	Protein NLP6
LOC110904009	0.255085	1.89752	Protein MRG1
LOC110871792	-0.916553	2.89421	Protein LAZY 1
Helianthus_annuus_newGene_18809	0.575075	3.19819	Protein GL2-INTERACTING REPRESSOR 1
LOC110869141	0.942038	2.46374	Protein ABIL2
LOC110876143	-0.433178	-2.78009	Probably inactive leucine-rich repeat receptor-like protein kinase At3g28040
LOC110935664	0.420493	4.4451	Probable serine/threonine-protein kinase PBL3
Helianthus_annuus_newGene_16012	0.749868	10.5543	Probable LRR receptor-like serine/threonine-protein kinase At1g07650
LOC110884266	0.718522	4.04658	Probable glycerol-3-phosphate acyltransferase 3
LOC110894111	0.978419	2.00708	Probable glutathione S-transferase
LOC110875651	0.234451	1.41711	Probable glucuronoxylan glucuronosyltransferase F8H
LOC110938258	-0.581408	-7.07607	Probable carboxylesterase 13
LOC110885674	0.160199	2.25401	Probable 2-oxoglutarate-dependent dioxygenase At5g05600
LOC110891041	0.747466	1.70822	PRA1 family protein G2
LOC110917301	0.886768	2.16614	Plant intracellular Ras-group-related LRR protein 7
LOC110941838	0.158623	2.72521	Phytohormone-binding protein
LOC110911359	0.311738	1.21048	Peptide-N4-(N-acetyl-beta-glucosaminyl)asparagine amidase A
LOC110865427	0.797521	1.46207	Pentatricopeptide repeat-containing protein At3g47530
LOC110879491	0.442393	1.2904	Octanoyltransferase LIP2p, chloroplastic
LOC110941967	-0.00178119	1.57413	NAP1-related protein 1
LOC110868729	0.0750812	3.3594	Methylesterase 10
LOC110879257	0.302298	1.8892	Metalloendoproteinase 2-MMP
Helianthus_annuus_newGene_17735	-0.200888	5.22193	Malonate--CoA ligase
LOC110912095	0.229288	1.83642	MADS-box protein AGL42
LOC110887946	-0.816096	4.64318	L-type lectin-domain containing receptor kinase IX.1
LOC110937426	-0.239204	-1.42616	LRR receptor-like serine/threonine-protein kinase GSO1
LOC110929770	0.753402	4.53727	LOB domain-containing protein 12
LOC110911469	0.750088	1.18458	LEAF RUST 10 DISEASE-RESISTANCE LOCUS RECEPTOR-LIKE PROTEIN KINASE-like 1.1
LOC110878259	0.873998	2.31239	H/ACA ribonucleoprotein complex subunit 3-like protein
LOC110898547	0.76504	5.83684	G-type lectin S-receptor-like serine/threonine-protein kinase SD2-5
LOC110867887	-0.0488449	6.39705	G-type lectin S-receptor-like serine/threonine-protein kinase At4g27290
LOC110889908	0.493543	5.69439	G-type lectin S-receptor-like serine/threonine-protein kinase At4g27290
LOC110878373	0.315864	1.74865	Glycerol-3-phosphate dehydrogenase [NAD(+)]
LOC110891377	-0.00999206	4.19404	Glucan endo-1,3-beta-glucosidase
LOC110912628	-0.923247	2.8736	Gibberellin 2-beta-dioxygenase 1
LOC110911909	0.601808	7.66482	Germacrene A hydroxylase
LOC110940256	0.0987804	7.41942	Germacrene A acid 8-beta-hydroxylase
LOC110875469	0.692135	1.35356	GATA transcription factor 8
LOC110904086	0.965059	2.35047	F-box/kelch-repeat protein At3g27150
LOC110937683	-0.469809	2.59925	F-box protein PP2-A13
LOC110887763	-0.250988	2.9277	F-box protein At1g78100
LOC110917817	0.851842	3.23632	Extra-large guanine nucleotide-binding protein 1
LOC110886446	0.895823	2.03519	Exocyst complex component EXO70B1
LOC110889587	0.602203	1.66016	Ethylene-responsive transcription factor RAP2-4
LOC110922905	0.869421	5.78385	Ethylene-responsive transcription factor ERF113
LOC110890848	0.358241	2.42478	Ethylene-responsive transcription factor 5
LOC110898318	0.734764	2.77583	E3 ubiquitin-protein ligase MPSR1
LOC110918701	-0.0491863	1.33643	DNA polymerase kappa
LOC110898599	0.246703	1.74373	DeSI-like protein At4g17486
LOC110867135	-0.78164	1.74191	Cytokinin dehydrogenase 1
LOC110937875	-0.273169	2.39997	Cold-responsive protein kinase 1
LOC110901074	-0.00474734	2.32132	Cation/calcium exchanger 1
Helianthus_annuus_newGene_14045	-0.207706	2.36008	BRASSINOSTEROID INSENSITIVE 1-associated receptor kinase 1
LOC110940584	0.107298	1.80985	Autophagy-related protein 11
LOC110882526	0.38137	2.48238	Aspartate aminotransferase, mitochondrial
LOC110894970	-0.753068	-2.115	Anthranilate synthase alpha subunit 1, chloroplastic
LOC110899010	0.127901	2.65136	Alpha-1,3-arabinosyltransferase XAT3
LOC110941794	0.561068	1.63707	2,3-bisphosphoglycerate-independent phosphoglycerate mutase
Helianthus_annuus_newGene_11665	-0.659052	-7.02589	--
Helianthus_annuus_newGene_11756	0.830391	7.10314	--
Helianthus_annuus_newGene_11945	0.343558	2.43518	--
Helianthus_annuus_newGene_1448	-0.211561	-2.22883	--
Helianthus_annuus_newGene_15006	-0.14214	-1.74966	--
Helianthus_annuus_newGene_15349	0.415661	2.10203	--
Helianthus_annuus_newGene_17975	-0.499156	-2.50291	--
Helianthus_annuus_newGene_19490	0.773179	2.73876	--
Helianthus_annuus_newGene_19791	-0.493082	-2.34773	--
Helianthus_annuus_newGene_20437	0.756045	1.89161	--
Helianthus_annuus_newGene_21834	-0.0333889	-2.97538	--
Helianthus_annuus_newGene_22221	0.163139	1.72232	--
Helianthus_annuus_newGene_3753	-0.61389	3.84283	--
Helianthus_annuus_newGene_403	-0.784525	-1.61589	--
Helianthus_annuus_newGene_4271	0.244917	-2.16805	--
Helianthus_annuus_newGene_4677	0.190245	10.6176	--
Helianthus_annuus_newGene_5337	0.309911	3.15589	--
Helianthus_annuus_newGene_5375	-0.446292	-1.96958	--
Helianthus_annuus_newGene_5740	-0.208359	-1.95588	--
Helianthus_annuus_newGene_5759	0.399698	1.36706	--
Helianthus_annuus_newGene_7033	-0.597608	-1.83192	--
Helianthus_annuus_newGene_7545	0.524996	2.26422	--
LOC110864315	-0.674456	-2.33327	--
LOC110870458	0.856085	1.68783	--
LOC110874592	-0.69815	1.94972	--
LOC110874624	0.111791	1.61649	--
LOC110884201	0.546601	1.84739	--
LOC110903982	0.907608	2.38314	--
LOC110908817	-0.132349	1.73691	--
LOC110912043	-0.646913	-2.3153	--
LOC110915047	0.490356	3.41492	--
LOC110916981	0.847961	3.0351	--
LOC110917216	0.941133	3.01484	--
LOC110919469	-0.299545	3.67718	--
LOC110922453	0.182906	5.43378	--
LOC110927884	0.934445	1.78832	--
LOC110935676	0.408656	1.48311	--
