# Supplementary material for: Comparative transcriptome analysis in two contrasting genotypes for Sclerotinia sclerotiorum resistance in sunflower
Source: PLoS One. 2024 Dec 19;19(12):e0315458. doi: 10.1371/journal.pone.0315458 (PMC11658501; doi:10.1371/journal.pone.0315458)
Supplement: S3 Table — (XLSX) [file pone.0315458.s003.xlsx]

## Sheet: Sheet1
S3 Table. GO analysis to identify enriched gene ontologies among the up-regulated DEGs in DS genotype B728.
GO term	Ontology	Description	Number in input list	Number in BG/Ref	p-value	FDR
GO:0016310	P	phosphorylation	353	686	3.6e-12	3e-08
GO:0006468	P	protein phosphorylation	306	595	8.4e-11	3.5e-07
GO:0006796	P	phosphate-containing compound metabolic process	467	969	5.1e-10	1.4e-06
GO:0044267	P	cellular protein metabolic process	728	1579	6.8e-10	1.4e-06
GO:0006793	P	phosphorus metabolic process	469	979	1.3e-09	2.1e-06
GO:0019538	P	protein metabolic process	758	1661	2.7e-09	3.7e-06
GO:0007154	P	cell communication	385	792	3.7e-09	4.4e-06
GO:0006952	P	defense response	146	263	1.2e-08	1.2e-05
GO:0006464	P	cellular protein modification process	484	1037	4.3e-08	3.9e-05
GO:0036211	P	protein modification process	484	1038	4.9e-08	4.1e-05
GO:0006886	P	intracellular protein transport	126	226	7.7e-08	5.3e-05
GO:0015031	P	protein transport	152	282	7.7e-08	5.3e-05
GO:0051704	P	multi-organism process	154	287	9.3e-08	5.5e-05
GO:0046777	P	protein autophosphorylation	136	248	9.3e-08	5.5e-05
GO:0016192	P	vesicle-mediated transport	105	183	1.3e-07	7e-05
GO:0045184	P	establishment of protein localization	152	285	1.8e-07	9.5e-05
GO:0009607	P	response to biotic stimulus	96	166	2.5e-07	0.00012
GO:0009875	P	pollen-pistil interaction	61	95	2.6e-07	0.00012
GO:0048544	P	recognition of pollen	60	94	4.4e-07	0.00018
GO:0034613	P	cellular protein localization	135	251	4.5e-07	0.00018
GO:0031347	P	regulation of defense response	38	53	7.7e-07	0.00026
GO:0008037	P	cell recognition	60	95	7.5e-07	0.00026
GO:0070727	P	cellular macromolecule localization	135	253	8e-07	0.00026
GO:0008104	P	protein localization	161	310	7.3e-07	0.00026
GO:0046907	P	intracellular transport	151	288	7.6e-07	0.00026
GO:0043207	P	response to external biotic stimulus	85	147	1.2e-06	0.00036
GO:0051707	P	response to other organism	85	147	1.2e-06	0.00036
GO:0007165	P	signal transduction	310	653	1.3e-06	0.00038
GO:0044700	P	single organism signaling	311	656	1.4e-06	0.00041
GO:0042273	P	ribosomal large subunit biogenesis	47	71	1.7e-06	0.00046
GO:0023052	P	signaling	311	658	2e-06	0.00053
GO:0051649	P	establishment of localization in cell	155	306	7.1e-06	0.0018
GO:0098542	P	defense response to other organism	72	125	8.8e-06	0.0022
GO:0009856	P	pollination	62	106	1.8e-05	0.0043
GO:0044706	P	multi-multicellular organism process	62	106	1.8e-05	0.0043
GO:0050832	P	defense response to fungus	28	39	2.1e-05	0.0049
GO:0007166	P	cell surface receptor signaling pathway	38	58	2.3e-05	0.0051
GO:0009620	P	response to fungus	31	45	2.9e-05	0.0063
GO:0080134	P	regulation of response to stress	47	77	4.1e-05	0.0087
GO:0008219	P	cell death	23	31	5e-05	0.01
GO:0035556	P	intracellular signal transduction	105	203	6.4e-05	0.013
GO:0006558	P	L-phenylalanine metabolic process	12	13	8e-05	0.016
GO:0035303	P	regulation of dephosphorylation	28	41	9e-05	0.017
GO:0009611	P	response to wounding	28	41	9e-05	0.017
GO:0080163	P	regulation of protein serine/threonine phosphatase activity	22	30	9.8e-05	0.018
GO:0033036	P	macromolecule localization	183	384	0.00011	0.02
GO:0046417	P	chorismate metabolic process	15	18	0.00011	0.02
GO:0042254	P	ribosome biogenesis	94	181	0.00012	0.021
GO:0043603	P	cellular amide metabolic process	198	420	0.00013	0.022
GO:0006518	P	peptide metabolic process	188	397	0.00014	0.023
GO:0035304	P	regulation of protein dephosphorylation	26	38	0.00015	0.025
GO:0009423	P	chorismate biosynthetic process	13	15	0.00016	0.025
GO:0071702	P	organic substance transport	223	482	0.00021	0.032
GO:0030968	P	endoplasmic reticulum unfolded protein response	14	17	0.00025	0.039
GO:0051641	P	cellular localization	161	338	0.00027	0.041
GO:0010921	P	regulation of phosphatase activity	25	37	0.00028	0.041
GO:0048193	P	Golgi vesicle transport	40	67	0.00029	0.042
GO:0009617	P	response to bacterium	39	65	0.0003	0.042
GO:0006955	P	immune response	30	47	0.00032	0.045
GO:0004674	F	protein serine/threonine kinase activity	383	667	7.6e-23	2.6e-19
GO:0004672	F	protein kinase activity	546	1024	2.1e-21	3.6e-18
GO:0016773	F	phosphotransferase activity, alcohol group as acceptor	583	1111	1.2e-20	1.3e-17
GO:0016301	F	kinase activity	607	1191	6.1e-18	5.2e-15
GO:0016772	F	transferase activity, transferring phosphorus-containing groups	641	1326	4.1e-13	2.8e-10
GO:0016740	F	transferase activity	1171	2643	2.2e-09	9.3e-07
GO:0003700	F	transcription factor activity, sequence-specific DNA binding	265	517	1.9e-09	9.3e-07
GO:0001071	F	nucleic acid binding transcription factor activity	265	517	1.9e-09	9.3e-07
GO:0005524	F	ATP binding	701	1529	3.7e-09	1.4e-06
GO:0035639	F	purine ribonucleoside triphosphate binding	749	1650	8.9e-09	3e-06
GO:0003735	F	structural constituent of ribosome	139	260	4.8e-07	0.00015
GO:0005509	F	calcium ion binding	98	176	2e-06	0.0004
GO:0001883	F	purine nucleoside binding	808	1847	2.3e-06	0.0004
GO:0001882	F	nucleoside binding	809	1850	2.4e-06	0.0004
GO:0030554	F	adenyl nucleotide binding	761	1731	1.9e-06	0.0004
GO:0097367	F	carbohydrate derivative binding	827	1892	2.1e-06	0.0004
GO:0032549	F	ribonucleoside binding	809	1850	2.4e-06	0.0004
GO:0032559	F	adenyl ribonucleotide binding	760	1726	1.5e-06	0.0004
GO:0032555	F	purine ribonucleotide binding	808	1847	2.3e-06	0.0004
GO:0032550	F	purine ribonucleoside binding	808	1847	2.3e-06	0.0004
GO:0017076	F	purine nucleotide binding	810	1853	2.5e-06	0.0004
GO:0030246	F	carbohydrate binding	124	234	3.4e-06	0.00052
GO:0032553	F	ribonucleotide binding	816	1874	4.3e-06	0.00064
GO:0004842	F	ubiquitin-protein transferase activity	120	227	5.5e-06	0.00078
GO:0000166	F	nucleotide binding	895	2073	7.4e-06	0.00096
GO:1901265	F	nucleoside phosphate binding	895	2073	7.4e-06	0.00096
GO:0036094	F	small molecule binding	916	2126	8.4e-06	0.0011
GO:0005516	F	calmodulin binding	51	82	9.3e-06	0.0011
GO:0019787	F	ubiquitin-like protein transferase activity	120	230	1.2e-05	0.0014
GO:0005198	F	structural molecule activity	156	313	2e-05	0.0023
GO:0009931	F	calcium-dependent protein serine/threonine kinase activity	24	34	0.00013	0.014
GO:0010857	F	calcium-dependent protein kinase activity	24	34	0.00013	0.014
GO:0010427	F	abscisic acid binding	23	33	0.00024	0.025
GO:0043565	F	sequence-specific DNA binding	189	403	0.00025	0.025
GO:0004864	F	protein phosphatase inhibitor activity	24	35	0.00026	0.025
GO:0019212	F	phosphatase inhibitor activity	25	37	0.00028	0.026
GO:0022625	C	cytosolic large ribosomal subunit	75	118	2.3e-08	3.7e-05
GO:0030529	C	intracellular ribonucleoprotein complex	209	406	5.1e-08	4.1e-05
GO:0044391	C	ribosomal subunit	110	194	1.5e-07	5.5e-05
GO:0005840	C	ribosome	154	289	1.7e-07	5.5e-05
GO:0015934	C	large ribosomal subunit	76	124	1.7e-07	5.5e-05
GO:0071944	C	cell periphery	695	1552	2.6e-07	6.9e-05
GO:0005886	C	plasma membrane	615	1368	5.6e-07	0.00013
GO:1990904	C	ribonucleoprotein complex	223	450	8.2e-07	0.00016
GO:0022626	C	cytosolic ribosome	102	183	1.2e-06	0.00022
GO:0044445	C	cytosolic part	107	196	2.5e-06	0.00041
GO:0030118	C	clathrin coat	15	16	5.4e-06	0.00079
GO:0012505	C	endomembrane system	326	701	6.4e-06	0.00086
GO:0030117	C	membrane coat	28	38	9.4e-06	0.0011
GO:0048475	C	coated membrane	28	38	9.4e-06	0.0011
GO:0030135	C	coated vesicle	37	58	6.9e-05	0.0074
GO:0030659	C	cytoplasmic vesicle membrane	28	41	9e-05	0.009
GO:0005730	C	nucleolus	55	96	0.00011	0.01
GO:0031988	C	membrane-bounded vesicle	43	71	0.00011	0.01
GO:0005783	C	endoplasmic reticulum	151	311	0.00014	0.012
GO:0030662	C	coated vesicle membrane	26	38	0.00015	0.012
GO:0030125	C	clathrin vesicle coat	11	12	0.00019	0.012
GO:0030665	C	clathrin-coated vesicle membrane	11	12	0.00019	0.012
GO:0012506	C	vesicle membrane	28	42	0.00017	0.012
GO:0000139	C	Golgi membrane	37	60	0.00019	0.012
GO:0016023	C	cytoplasmic, membrane-bounded vesicle	42	70	0.00018	0.012
GO:0030120	C	vesicle coat	23	33	0.00024	0.015
GO:0030684	C	preribosome	26	39	0.00029	0.017
GO:0010008	C	endosome membrane	13	16	0.00055	0.03
GO:0030136	C	clathrin-coated vesicle	17	23	0.00054	0.03
GO:0000502	C	proteasome complex	21	31	0.00081	0.043
GO:0044433	C	cytoplasmic vesicle part	30	49	0.0009	0.047
