# Supplementary material for: Comparative transcriptome analysis in two contrasting genotypes for Sclerotinia sclerotiorum resistance in sunflower
Source: PLoS One. 2024 Dec 19;19(12):e0315458. doi: 10.1371/journal.pone.0315458 (PMC11658501; doi:10.1371/journal.pone.0315458)
Supplement: S4 Table — (XLSX) [file pone.0315458.s004.xlsx]

## Sheet: Sheet1
S4 Table. GO analysis to identify enriched gene ontologies among the down-regulated DEGs in DS genotype B728.
GO term	Ontology	Description	Number in input list	Number in BG/Ref	p-value	FDR
GO:0015979	P	photosynthesis	123	142	7.7e-45	6.3e-41
GO:0019684	P	photosynthesis, light reaction	70	80	7.5e-27	3.1e-23
GO:0009657	P	plastid organization	63	85	4.1e-17	1.1e-13
GO:0009765	P	photosynthesis, light harvesting	35	37	1.2e-16	2.4e-13
GO:0009416	P	response to light stimulus	88	138	1.7e-16	2.8e-13
GO:0009314	P	response to radiation	89	142	5.5e-16	7.5e-13
GO:0009768	P	photosynthesis, light harvesting in photosystem I	25	25	6.4e-14	7.4e-11
GO:0006091	P	generation of precursor metabolites and energy	109	199	2e-13	2e-10
GO:0018298	P	protein-chromophore linkage	32	37	1e-12	9.4e-10
GO:0009658	P	chloroplast organization	44	63	5.8e-11	4.7e-08
GO:0009628	P	response to abiotic stimulus	155	342	1e-09	7.6e-07
GO:0033013	P	tetrapyrrole metabolic process	30	40	4.2e-09	2.9e-06
GO:0006778	P	porphyrin-containing compound metabolic process	29	39	1.1e-08	6.7e-06
GO:0033014	P	tetrapyrrole biosynthetic process	24	31	5.4e-08	3.1e-05
GO:0044262	P	cellular carbohydrate metabolic process	89	183	6.1e-08	3.3e-05
GO:0006779	P	porphyrin-containing compound biosynthetic process	23	30	1.4e-07	6.7e-05
GO:0043467	P	regulation of generation of precursor metabolites and energy	13	13	1.4e-07	6.7e-05
GO:0044711	P	single-organism biosynthetic process	256	653	2e-07	9.1e-05
GO:0015994	P	chlorophyll metabolic process	19	23	2.2e-07	9.3e-05
GO:0016051	P	carbohydrate biosynthetic process	60	114	2.6e-07	0.00011
GO:1901259	P	chloroplast rRNA processing	12	12	4.6e-07	0.00014
GO:0009767	P	photosynthetic electron transport chain	22	29	3.7e-07	0.00014
GO:0042548	P	regulation of photosynthesis, light reaction	12	12	4.6e-07	0.00014
GO:0010027	P	thylakoid membrane organization	14	15	4.4e-07	0.00014
GO:0071482	P	cellular response to light stimulus	14	15	4.4e-07	0.00014
GO:0042440	P	pigment metabolic process	38	63	4.4e-07	0.00014
GO:0009668	P	plastid membrane organization	14	15	4.4e-07	0.00014
GO:0034637	P	cellular carbohydrate biosynthetic process	49	89	5.4e-07	0.00016
GO:0018130	P	heterocycle biosynthetic process	304	801	5.6e-07	0.00016
GO:0005982	P	starch metabolic process	16	19	1.3e-06	0.00035
GO:0019438	P	aromatic compound biosynthetic process	319	853	1.4e-06	0.00036
GO:0046148	P	pigment biosynthetic process	33	54	1.6e-06	0.00042
GO:1901362	P	organic cyclic compound biosynthetic process	327	881	2.2e-06	0.00054
GO:0015995	P	chlorophyll biosynthetic process	14	16	2.5e-06	0.00057
GO:0009853	P	photorespiration	14	16	2.5e-06	0.00057
GO:0010109	P	regulation of photosynthesis	14	16	2.5e-06	0.00057
GO:0046364	P	monosaccharide biosynthetic process	12	13	4.3e-06	0.00094
GO:0010207	P	photosystem II assembly	10	10	5.2e-06	0.0011
GO:0009773	P	photosynthetic electron transport in photosystem I	10	10	5.2e-06	0.0011
GO:0046483	P	heterocycle metabolic process	551	1578	9.9e-06	0.002
GO:0071478	P	cellular response to radiation	14	17	1e-05	0.002
GO:0006725	P	cellular aromatic compound metabolic process	579	1665	1e-05	0.002
GO:0006094	P	gluconeogenesis	11	12	1.3e-05	0.0024
GO:0019319	P	hexose biosynthetic process	11	12	1.3e-05	0.0024
GO:1901360	P	organic cyclic compound metabolic process	585	1687	1.3e-05	0.0024
GO:0006073	P	cellular glucan metabolic process	51	102	1.3e-05	0.0024
GO:0071214	P	cellular response to abiotic stimulus	16	21	1.4e-05	0.0024
GO:0051186	P	cofactor metabolic process	90	206	1.5e-05	0.0025
GO:0009734	P	auxin-activated signaling pathway	29	49	1.7e-05	0.0027
GO:0009250	P	glucan biosynthetic process	29	49	1.7e-05	0.0027
GO:0005986	P	sucrose biosynthetic process	9	9	1.8e-05	0.0028
GO:0044264	P	cellular polysaccharide metabolic process	56	116	1.9e-05	0.003
GO:0071365	P	cellular response to auxin stimulus	29	50	2.8e-05	0.0043
GO:0015977	P	carbon fixation	13	16	2.9e-05	0.0043
GO:0043094	P	cellular metabolic compound salvage	19	28	3.3e-05	0.0048
GO:0006112	P	energy reserve metabolic process	10	11	4.2e-05	0.0059
GO:0005977	P	glycogen metabolic process	10	11	4.2e-05	0.0059
GO:0016070	P	RNA metabolic process	369	1039	4.5e-05	0.0063
GO:0033692	P	cellular polysaccharide biosynthetic process	34	63	4.8e-05	0.0066
GO:0009451	P	RNA modification	65	144	6.3e-05	0.0085
GO:0044723	P	single-organism carbohydrate metabolic process	130	328	8e-05	0.011
GO:0051188	P	cofactor biosynthetic process	48	100	8.6e-05	0.011
GO:0044710	P	single-organism metabolic process	566	1658	9.6e-05	0.012
GO:0000271	P	polysaccharide biosynthetic process	36	70	0.00011	0.014
GO:0051252	P	regulation of RNA metabolic process	225	616	0.00018	0.022
GO:0005985	P	sucrose metabolic process	16	24	0.00019	0.024
GO:0009642	P	response to light intensity	15	22	0.00021	0.025
GO:0055072	P	iron ion homeostasis	26	47	0.00021	0.025
GO:0032259	P	methylation	75	177	0.00022	0.026
GO:0030388	P	fructose 1,6-bisphosphate metabolic process	12	16	0.00023	0.027
GO:0019219	P	regulation of nucleobase-containing compound metabolic process	233	644	0.00026	0.03
GO:0006826	P	iron ion transport	22	38	0.00027	0.03
GO:0044042	P	glucan metabolic process	52	115	0.0003	0.033
GO:0006351	P	transcription, DNA-templated	224	619	0.00033	0.036
GO:0097659	P	nucleic acid-templated transcription	224	620	0.00037	0.039
GO:0032774	P	RNA biosynthetic process	224	620	0.00037	0.039
GO:0072598	P	protein localization to chloroplast	8	9	0.00039	0.041
GO:0000373	P	Group II intron splicing	8	9	0.00039	0.041
GO:0006006	P	glucose metabolic process	19	32	0.00045	0.046
GO:0016168	F	chlorophyll binding	29	34	2.5e-11	8.1e-08
GO:0051537	F	2 iron, 2 sulfur cluster binding	22	29	3.7e-07	0.00058
GO:0004252	F	serine-type endopeptidase activity	34	56	1.4e-06	0.0015
GO:0051540	F	metal cluster binding	41	75	5.5e-06	0.0029
GO:0051536	F	iron-sulfur cluster binding	41	75	5.5e-06	0.0029
GO:0050308	F	sugar-phosphatase activity	10	10	5.2e-06	0.0029
GO:0008236	F	serine-type peptidase activity	51	102	1.3e-05	0.0043
GO:0004175	F	endopeptidase activity	88	199	1e-05	0.0043
GO:0005372	F	water transmembrane transporter activity	26	42	1.5e-05	0.0043
GO:0015250	F	water channel activity	26	42	1.5e-05	0.0043
GO:0017171	F	serine hydrolase activity	51	102	1.3e-05	0.0043
GO:0016984	F	ribulose-bisphosphate carboxylase activity	9	9	1.8e-05	0.0043
GO:2001070	F	starch binding	9	9	1.8e-05	0.0043
GO:0016758	F	transferase activity, transferring hexosyl groups	84	195	5.1e-05	0.011
GO:0042132	F	fructose 1,6-bisphosphate 1-phosphatase activity	8	8	5.9e-05	0.013
GO:0022857	F	transmembrane transporter activity	295	822	9.7e-05	0.019
GO:0016757	F	transferase activity, transferring glycosyl groups	155	406	0.00016	0.03
GO:0005215	F	transporter activity	304	856	0.00018	0.031
GO:0009507	C	chloroplast	502	711	9.8e-106	1.3e-102
GO:0009536	C	plastid	508	731	8.5e-103	5.8e-100
GO:0009579	C	thylakoid	209	241	1.1e-74	5.1e-72
GO:0044434	C	chloroplast part	294	395	8.5e-73	2.9e-70
GO:0044435	C	plastid part	295	398	2.5e-72	6.9e-70
GO:0044436	C	thylakoid part	188	216	4.9e-68	1.1e-65
GO:0034357	C	photosynthetic membrane	184	212	3.2e-66	6.2e-64
GO:0031976	C	plastid thylakoid	172	196	1.2e-63	2e-61
GO:0009534	C	chloroplast thylakoid	170	193	1.7e-63	2.6e-61
GO:0042651	C	thylakoid membrane	171	197	9.6e-62	1.3e-59
GO:0055035	C	plastid thylakoid membrane	152	172	1.8e-57	2.3e-55
GO:0009535	C	chloroplast thylakoid membrane	149	168	7.6e-57	8.6e-55
GO:0031984	C	organelle subcompartment	204	301	2.4e-41	2.5e-39
GO:0009570	C	chloroplast stroma	118	160	3.4e-30	3.3e-28
GO:0009521	C	photosystem	73	82	5.1e-29	4.6e-27
GO:0009532	C	plastid stroma	119	166	1.5e-28	1.3e-26
GO:0009523	C	photosystem II	57	64	5.3e-23	4.2e-21
GO:0009522	C	photosystem I	45	46	6.3e-23	4.7e-21
GO:0009526	C	plastid envelope	98	144	3.5e-21	2.5e-19
GO:0009941	C	chloroplast envelope	92	135	4.6e-20	3.1e-18
GO:0010287	C	plastoglobule	30	30	1.5e-16	9.6e-15
GO:0009654	C	photosystem II oxygen evolving complex	20	22	3.3e-09	2e-07
GO:0044444	C	cytoplasmic part	950	2731	6.9e-08	4e-06
GO:0043227	C	membrane-bounded organelle	1357	3994	1.1e-07	6.3e-06
GO:0043231	C	intracellular membrane-bounded organelle	1352	3980	1.2e-07	6.5e-06
GO:0042170	C	plastid membrane	33	55	2.9e-06	0.00015
GO:0005737	C	cytoplasm	1170	3495	6.3e-06	0.00032
GO:0031969	C	chloroplast membrane	31	52	7e-06	0.00034
GO:0009538	C	photosystem I reaction center	11	12	1.3e-05	0.00063
GO:0009527	C	plastid outer membrane	14	18	3.4e-05	0.0015
GO:0031975	C	envelope	118	293	7.5e-05	0.0032
GO:0031967	C	organelle envelope	118	293	7.5e-05	0.0032
GO:0009707	C	chloroplast outer membrane	13	17	8.9e-05	0.0037
GO:0019898	C	extrinsic component of membrane	20	34	0.00038	0.015
GO:0031977	C	thylakoid lumen	8	9	0.00039	0.015
GO:0043229	C	intracellular organelle	1421	4400	0.00044	0.017
GO:0043226	C	organelle	1421	4403	0.00048	0.018
