# Supplementary material for: Comparative transcriptome analysis in two contrasting genotypes for Sclerotinia sclerotiorum resistance in sunflower
Source: PLoS One. 2024 Dec 19;19(12):e0315458. doi: 10.1371/journal.pone.0315458 (PMC11658501; doi:10.1371/journal.pone.0315458)
Supplement: S5 Table — (XLSX) [file pone.0315458.s005.xlsx]

## Sheet: Sheet1
S5 Table. GO analysis to identify enriched gene ontologies among the up-regulated DEGs in DT genotype C6.
GO term	Ontology	Description	Number in input list	Number in BG/Ref	p-value	FDR
GO:0016310	P	phosphorylation	286	686	3.8e-13	2.5e-09
GO:0006468	P	protein phosphorylation	250	595	3.5e-12	7.7e-09
GO:0046777	P	protein autophosphorylation	123	248	3e-12	7.7e-09
GO:0006796	P	phosphate-containing compound metabolic process	378	969	6.6e-12	1.1e-08
GO:0006793	P	phosphorus metabolic process	379	979	1.9e-11	2.5e-08
GO:0006952	P	defense response	118	263	1.6e-08	1.7e-05
GO:0007166	P	cell surface receptor signaling pathway	34	58	1.6e-06	0.0016
GO:0006558	P	L-phenylalanine metabolic process	12	13	2.7e-06	0.0023
GO:0045087	P	innate immune response	28	46	4.8e-06	0.0035
GO:0006955	P	immune response	28	47	8.6e-06	0.0057
GO:0008037	P	cell recognition	47	95	1.3e-05	0.0062
GO:0009875	P	pollen-pistil interaction	47	95	1.3e-05	0.0062
GO:0042744	P	hydrogen peroxide catabolic process	29	50	1.2e-05	0.0062
GO:0042743	P	hydrogen peroxide metabolic process	30	52	1e-05	0.0062
GO:0007154	P	cell communication	281	792	1.8e-05	0.008
GO:0048544	P	recognition of pollen	46	94	2.3e-05	0.0094
GO:0051704	P	multi-organism process	114	287	3.2e-05	0.012
GO:0006559	P	L-phenylalanine catabolic process	8	8	4.3e-05	0.016
GO:0031347	P	regulation of defense response	29	53	5.5e-05	0.019
GO:0009611	P	response to wounding	24	41	5.6e-05	0.019
GO:0009753	P	response to jasmonic acid	20	32	6.4e-05	0.02
GO:0044706	P	multi-multicellular organism process	49	106	8.1e-05	0.023
GO:0009856	P	pollination	49	106	8.1e-05	0.023
GO:0006979	P	response to oxidative stress	57	129	0.00011	0.029
GO:0002376	P	immune system process	28	52	0.00011	0.029
GO:0035304	P	regulation of protein dephosphorylation	22	38	0.00014	0.033
GO:0006464	P	cellular protein modification process	351	1037	0.00015	0.033
GO:0072593	P	reactive oxygen species metabolic process	34	68	0.00015	0.033
GO:0009800	P	cinnamic acid biosynthetic process	7	7	0.00015	0.033
GO:0009803	P	cinnamic acid metabolic process	7	7	0.00015	0.033
GO:0036211	P	protein modification process	351	1038	0.00016	0.035
GO:0009751	P	response to salicylic acid	16	25	0.00023	0.049
GO:0004674	F	protein serine/threonine kinase activity	316	667	7.2e-24	9.6e-21
GO:0004672	F	protein kinase activity	449	1024	6.4e-24	9.6e-21
GO:0016773	F	phosphotransferase activity, alcohol group as acceptor	472	1111	9.9e-22	8.8e-19
GO:0016301	F	kinase activity	488	1191	7.7e-19	5.1e-16
GO:0016772	F	transferase activity, transferring phosphorus-containing groups	504	1326	6.6e-13	3.5e-10
GO:0005524	F	ATP binding	544	1529	6.9e-09	3.1e-06
GO:0016684	F	oxidoreductase activity, acting on peroxide as acceptor	48	83	2.4e-08	9.2e-06
GO:0020037	F	heme binding	124	284	4.7e-08	1.4e-05
GO:0004601	F	peroxidase activity	47	82	4.9e-08	1.4e-05
GO:0016209	F	antioxidant activity	53	98	1e-07	2.7e-05
GO:0016491	F	oxidoreductase activity	391	1087	1.5e-07	3.7e-05
GO:0001071	F	nucleic acid binding transcription factor activity	202	517	2.3e-07	4.6e-05
GO:0003700	F	transcription factor activity, sequence-specific DNA binding	202	517	2.3e-07	4.6e-05
GO:0032559	F	adenyl ribonucleotide binding	592	1726	4.1e-07	7.8e-05
GO:0030554	F	adenyl nucleotide binding	592	1731	6e-07	0.00011
GO:0035639	F	purine ribonucleoside triphosphate binding	566	1650	6.6e-07	0.00011
GO:0000166	F	nucleotide binding	692	2073	3.2e-06	0.00044
GO:1901265	F	nucleoside phosphate binding	692	2073	3.2e-06	0.00044
GO:0036094	F	small molecule binding	709	2126	2.9e-06	0.00044
GO:0097367	F	carbohydrate derivative binding	635	1892	3.4e-06	0.00046
GO:0003735	F	structural constituent of ribosome	108	260	5.2e-06	0.00066
GO:0032553	F	ribonucleotide binding	623	1874	1.3e-05	0.0015
GO:0032550	F	purine ribonucleoside binding	614	1847	1.5e-05	0.0015
GO:0005516	F	calmodulin binding	42	82	1.2e-05	0.0015
GO:0008061	F	chitin binding	12	14	1.4e-05	0.0015
GO:0001883	F	purine nucleoside binding	614	1847	1.5e-05	0.0015
GO:0032555	F	purine ribonucleotide binding	614	1847	1.5e-05	0.0015
GO:0017076	F	purine nucleotide binding	615	1853	1.8e-05	0.0016
GO:0001882	F	nucleoside binding	614	1850	1.8e-05	0.0016
GO:0032549	F	ribonucleoside binding	614	1850	1.8e-05	0.0016
GO:0016405	F	CoA-ligase activity	14	18	2.1e-05	0.0018
GO:0071949	F	FAD binding	31	56	2.3e-05	0.0019
GO:0016740	F	transferase activity	856	2643	3.1e-05	0.0025
GO:0046906	F	tetrapyrrole binding	124	319	4.8e-05	0.0037
GO:0045548	F	phenylalanine ammonia-lyase activity	7	7	0.00015	0.011
GO:0004568	F	chitinase activity	12	16	0.00015	0.011
GO:0030246	F	carbohydrate binding	93	234	0.00015	0.011
GO:0030247	F	polysaccharide binding	29	56	0.0002	0.014
GO:0001871	F	pattern binding	29	56	0.0002	0.014
GO:0004864	F	protein phosphatase inhibitor activity	20	35	0.00036	0.024
GO:0010427	F	abscisic acid binding	19	33	0.00044	0.029
GO:0016705	F	oxidoreductase activity, acting on paired donors, with incorporation or reduction of molecular oxygen	100	263	0.00056	0.036
GO:0071944	C	cell periphery	571	1552	1.3e-11	1.6e-08
GO:0005886	C	plasma membrane	497	1368	1.3e-09	7.6e-07
GO:0016021	C	integral component of membrane	1152	3523	6.2e-07	0.00024
GO:0031224	C	intrinsic component of membrane	1166	3577	9.6e-07	0.00028
GO:0005740	C	mitochondrial envelope	64	135	2.7e-06	0.00052
GO:0005576	C	extracellular region	109	259	2.3e-06	0.00052
GO:0005743	C	mitochondrial inner membrane	53	108	5.2e-06	0.00075
GO:0016020	C	membrane	1449	4533	4.8e-06	0.00075
GO:0044425	C	membrane part	1210	3769	8.9e-06	0.0012
GO:0044455	C	mitochondrial membrane part	42	83	1.8e-05	0.0021
GO:0019866	C	organelle inner membrane	61	134	2.2e-05	0.0023
GO:0031966	C	mitochondrial membrane	59	129	2.4e-05	0.0024
GO:0005840	C	ribosome	114	289	4.5e-05	0.004
GO:0044391	C	ribosomal subunit	81	194	5.6e-05	0.0047
GO:0044429	C	mitochondrial part	71	166	6.2e-05	0.0048
GO:0022626	C	cytosolic ribosome	76	183	0.00011	0.0082
GO:0070469	C	respiratory chain	24	44	0.00025	0.017
GO:0045239	C	tricarboxylic acid cycle enzyme complex	9	11	0.00037	0.024
GO:0098798	C	mitochondrial protein complex	35	74	0.00046	0.028
GO:0044445	C	cytosolic part	77	196	0.00076	0.044
GO:0031305	C	integral component of mitochondrial inner membrane	12	18	0.00085	0.044
GO:0031304	C	intrinsic component of mitochondrial inner membrane	12	18	0.00085	0.044
GO:0022625	C	cytosolic large ribosomal subunit	50	118	0.00087	0.044
