# Supplementary material for: Comparative transcriptome analysis in two contrasting genotypes for Sclerotinia sclerotiorum resistance in sunflower
Source: PLoS One. 2024 Dec 19;19(12):e0315458. doi: 10.1371/journal.pone.0315458 (PMC11658501; doi:10.1371/journal.pone.0315458)
Supplement: S6 Table — (XLSX) [file pone.0315458.s006.xlsx]

## Sheet: Sheet1
S6 Table. GO analysis to identify enriched gene ontologies among the down-regulated DEGs in DT genotype C6.
GO term	Ontology	Description	Number in input list	Number in BG/Ref	p-value	FDR
GO:0044264	P	cellular polysaccharide metabolic process	54	116	2.3e-09	1.6e-05
GO:0044262	P	cellular carbohydrate metabolic process	74	183	8.2e-09	2.8e-05
GO:0006073	P	cellular glucan metabolic process	47	102	3.6e-08	6.1e-05
GO:0015979	P	photosynthesis	60	142	2.9e-08	6.1e-05
GO:0044042	P	glucan metabolic process	49	115	3.7e-07	0.0005
GO:0019684	P	photosynthesis, light reaction	37	80	8.5e-07	0.00096
GO:0009416	P	response to light stimulus	54	138	2.4e-06	0.0018
GO:0034637	P	cellular carbohydrate biosynthetic process	39	89	2.3e-06	0.0018
GO:0016051	P	carbohydrate biosynthetic process	47	114	1.9e-06	0.0018
GO:0009628	P	response to abiotic stimulus	111	342	2.6e-06	0.0018
GO:0009767	P	photosynthetic electron transport chain	18	29	2.9e-06	0.0018
GO:0042546	P	cell wall biogenesis	37	84	3.6e-06	0.0019
GO:0042440	P	pigment metabolic process	30	63	4.2e-06	0.0019
GO:0033013	P	tetrapyrrole metabolic process	22	40	4e-06	0.0019
GO:0007010	P	cytoskeleton organization	49	123	3.8e-06	0.0019
GO:0009314	P	response to radiation	54	142	6.6e-06	0.0028
GO:0006778	P	porphyrin-containing compound metabolic process	21	39	1e-05	0.0042
GO:0005976	P	polysaccharide metabolic process	67	190	1.2e-05	0.0044
GO:0010383	P	cell wall polysaccharide metabolic process	27	57	1.4e-05	0.0051
GO:0006826	P	iron ion transport	20	38	2.6e-05	0.0089
GO:0010410	P	hemicellulose metabolic process	24	50	3.2e-05	0.01
GO:0044711	P	single-organism biosynthetic process	185	653	4e-05	0.013
GO:0033692	P	cellular polysaccharide biosynthetic process	28	63	4.3e-05	0.013
GO:0046148	P	pigment biosynthetic process	25	54	4.7e-05	0.013
GO:0032989	P	cellular component morphogenesis	25	54	4.7e-05	0.013
GO:0033014	P	tetrapyrrole biosynthetic process	17	31	5.3e-05	0.014
GO:0000902	P	cell morphogenesis	24	52	7e-05	0.018
GO:0009657	P	plastid organization	34	85	9.6e-05	0.023
GO:0009637	P	response to blue light	12	19	0.00011	0.026
GO:0055114	P	oxidation-reduction process	83	263	0.00012	0.027
GO:0009658	P	chloroplast organization	27	63	0.00012	0.027
GO:0009773	P	photosynthetic electron transport in photosystem I	8	10	0.00014	0.027
GO:0006779	P	porphyrin-containing compound biosynthetic process	16	30	0.00014	0.027
GO:0010411	P	xyloglucan metabolic process	16	30	0.00014	0.027
GO:0000271	P	polysaccharide biosynthetic process	29	70	0.00015	0.029
GO:0044036	P	cell wall macromolecule metabolic process	28	67	0.00016	0.03
GO:0005975	P	carbohydrate metabolic process	169	606	0.00019	0.034
GO:0000041	P	transition metal ion transport	25	58	0.00019	0.034
GO:0007017	P	microtubule-based process	35	91	0.00019	0.034
GO:0009832	P	plant-type cell wall biogenesis	22	49	0.00023	0.039
GO:0015994	P	chlorophyll metabolic process	13	23	0.00027	0.045
GO:0090626	P	plant epidermis morphogenesis	9	13	0.0003	0.049
GO:0016757	F	transferase activity, transferring glycosyl groups	142	406	7.1e-10	1.7e-06
GO:0016758	F	transferase activity, transferring hexosyl groups	78	195	5.9e-09	7.1e-06
GO:0008194	F	UDP-glycosyltransferase activity	80	222	6.9e-07	0.00055
GO:0008092	F	cytoskeletal protein binding	55	141	2.2e-06	0.0013
GO:0010333	F	terpene synthase activity	20	35	5e-06	0.0024
GO:0004322	F	ferroxidase activity	18	35	9.8e-05	0.025
GO:0016838	F	carbon-oxygen lyase activity, acting on phosphates	20	41	0.00011	0.025
GO:0046527	F	glucosyltransferase activity	36	93	0.00013	0.025
GO:0035251	F	UDP-glucosyltransferase activity	36	92	0.0001	0.025
GO:0008017	F	microtubule binding	28	66	0.00012	0.025
GO:0016829	F	lyase activity	83	261	8.9e-05	0.025
GO:0016724	F	oxidoreductase activity, oxidizing metal ions, oxygen as acceptor	18	35	9.8e-05	0.025
GO:0015631	F	tubulin binding	30	73	0.00014	0.025
GO:0016722	F	oxidoreductase activity, oxidizing metal ions	18	36	0.00016	0.027
GO:0016835	F	carbon-oxygen lyase activity	40	109	0.00023	0.036
GO:0009507	C	chloroplast	268	711	1.7e-21	1.7e-18
GO:0009536	C	plastid	269	731	6e-20	3e-17
GO:0009579	C	thylakoid	112	241	1.8e-17	5.9e-15
GO:0044434	C	chloroplast part	158	395	3.1e-16	7.8e-14
GO:0031976	C	plastid thylakoid	94	196	4.7e-16	7.9e-14
GO:0009534	C	chloroplast thylakoid	93	193	4.6e-16	7.9e-14
GO:0044435	C	plastid part	158	398	6.8e-16	9.7e-14
GO:0044436	C	thylakoid part	100	216	1.1e-15	1.4e-13
GO:0031984	C	organelle subcompartment	127	301	1.8e-15	2e-13
GO:0042651	C	thylakoid membrane	93	197	2.3e-15	2.3e-13
GO:0055035	C	plastid thylakoid membrane	84	172	4.2e-15	3.8e-13
GO:0034357	C	photosynthetic membrane	97	212	7.2e-15	6e-13
GO:0009535	C	chloroplast thylakoid membrane	82	168	9e-15	6.9e-13
GO:0005856	C	cytoskeleton	67	160	7.6e-09	5.4e-07
GO:0005874	C	microtubule	37	82	1.8e-06	0.00012
GO:0044430	C	cytoskeletal part	51	128	2.4e-06	0.00015
GO:0099513	C	polymeric cytoskeletal fiber	37	84	3.6e-06	0.00021
GO:0015630	C	microtubule cytoskeleton	44	108	5.8e-06	0.00032
GO:0009570	C	chloroplast stroma	59	160	7.9e-06	0.00041
GO:0099512	C	supramolecular fiber	37	87	9.6e-06	0.00048
GO:0009526	C	plastid envelope	54	144	1.1e-05	0.0005
GO:0009532	C	plastid stroma	60	166	1.4e-05	0.00061
GO:0009941	C	chloroplast envelope	50	135	3.2e-05	0.0014
GO:0010598	C	NAD(P)H dehydrogenase complex (plastoquinone)	5	5	0.00046	0.019
GO:0009523	C	photosystem II	26	64	0.00045	0.019
GO:0048046	C	apoplast	33	88	0.00049	0.019
GO:0010287	C	plastoglobule	15	30	0.00055	0.02
GO:0009521	C	photosystem	31	82	0.00061	0.022
GO:0009654	C	photosystem II oxygen evolving complex	12	22	0.00072	0.025
GO:0046658	C	anchored component of plasma membrane	27	70	0.00092	0.031
GO:0031225	C	anchored component of membrane	28	74	0.0011	0.034
