# Supplementary material for: Comparative transcriptome analysis in two contrasting genotypes for Sclerotinia sclerotiorum resistance in sunflower
Source: PLoS One. 2024 Dec 19;19(12):e0315458. doi: 10.1371/journal.pone.0315458 (PMC11658501; doi:10.1371/journal.pone.0315458)
Supplement: S7 Table — (XLSX) [file pone.0315458.s007.xlsx]

## Sheet: Sheet1
S7 Table. GO analysis to identify enriched gene ontologies among the common up-regulated DEGs in DS and DR genotypes.
GO term	Ontology	Description	Number in input list		Number in BG/Ref		p-value		FDR		Remark
			DS	DR	DS	DR	DS	DR	DS	DR
GO:0046777	P	protein autophosphorylation	133	122	628	628	2.91399e-17	3.63805e-24	5.02741e-14	5.0205e-21	More enriched in DR
GO:0006979	P	response to oxidative stress	44	47	240	240	5.3778e-05	2.92658e-10	0.00336944	8.07736e-08	More enriched in DR
GO:0042744	P	hydrogen peroxide catabolic process	27	29	145	145	0.00107823	4.4636e-07	0.0315294	4.73829e-05	More enriched in DR
GO:0006123	P	mitochondrial electron transport, cytochrome c to oxygen	3	5	8	8	0.037844	9.01588e-05	0.345454	0.0038881	More enriched in DR
GO:0006032	P	chitin catabolic process	7	9	27	27	0.0144511	7.33394e-05	0.191785	0.00337361	More enriched in DR
GO:0003333	P	amino acid transmembrane transport	19	20	110	110	0.0123373	0.000107016	0.173049	0.0044752	More enriched in DR
GO:0006952	P	defense response	72	62	455	455	5.754e-05	1.00817e-06	0.00336944	9.9377e-05	More enriched in DR
GO:0010167	P	response to nitrate	14	14	47	47	0.000133046	3.45683e-06	0.00695572	0.000265023	More enriched in DR
GO:0046916	P	cellular transition metal ion homeostasis	5	6	11	11	0.00271664	4.68769e-05	0.0626026	0.00239593	More enriched in DR
GO:0080142	P	regulation of salicylic acid biosynthetic process	11	11	22	22	2.37145e-06	8.9034e-08	0.000255711	1.02389e-05	More enriched in DR
GO:0055076	P	transition metal ion homeostasis	5	6	13	13	0.00638367	0.000153472	0.118425	0.00581123	More enriched in DR
GO:0007166	P	cell surface receptor signaling pathway	36	32	134	134	2.23906e-08	1.24074e-09	4.82871e-06	2.44602e-07	More enriched in DR
GO:0035627	P	ceramide transport	4	5	11	11	0.0183693	0.000618797	0.229861	0.0194077	More enriched in DR
GO:0002758	P	innate immune response-activating signal transduction	3	4	7	7	0.0255182	0.000789198	0.271974	0.0239242	More enriched in DR
GO:0042128	P	nitrate assimilation	11	11	38	38	0.000896972	5.17044e-05	0.0281366	0.00254829	More enriched in DR
GO:0009611	P	response to wounding	28	25	83	83	3.45245e-09	4.33111e-10	9.9273e-07	9.96155e-08	More enriched in DR
GO:0120009	P	intermembrane lipid transfer	4	5	12	12	0.0254155	0.000997926	0.271974	0.0276156	More enriched in DR
GO:0031204	P	posttranslational protein targeting to membrane, translocation	3	4	8	8	0.037844	0.00148824	0.345454	0.0354098	More enriched in DR
GO:0009056	P	catabolic process	29	27	198	198	0.0229952	0.00104828	0.271974	0.0283652	More enriched in DR
GO:0009800	P	cinnamic acid biosynthetic process	7	7	8	8	7.13908e-07	7.50839e-08	8.79771e-05	1.02389e-05	More enriched in DR
GO:0014070	P	response to organic cyclic compound	17	16	76	76	0.00112895	8.58094e-05	0.0324622	0.0038199	More enriched in DR
GO:0009751	P	response to salicylic acid	15	14	35	35	4.33206e-07	5.34484e-08	5.74919e-05	8.19543e-06	More enriched in DR
GO:0046677	P	response to antibiotic	15	14	52	52	0.000115995	1.27181e-05	0.00645556	0.000923735	More enriched in DR
GO:0006559	P	L-phenylalanine catabolic process	8	8	19	19	0.000267297	2.6409e-05	0.0112478	0.0016155	More enriched in DR
GO:0055114	P	oxidation-reduction process	42	36	271	271	0.00271518	0.000287699	0.0626026	0.00968354	More enriched in DR
GO:0009626	P	plant-type hypersensitive response	7	7	15	15	0.000304672	3.84123e-05	0.0125152	0.00203881	More enriched in DR
GO:0010112	P	regulation of systemic acquired resistance	5	5	7	7	0.000174063	3.59567e-05	0.00786589	0.00198481	More enriched in DR
GO:0016998	P	cell wall macromolecule catabolic process	6	6	17	17	0.00460069	0.000860943	0.094493	0.0252787	More enriched in DR
GO:0006955	P	immune response	8	8	40	40	0.0413073	0.00691529	0.365466	0.102614	More enriched in DR
GO:1901700	P	response to oxygen-containing compound	38	32	247	247	0.0047404	0.000931788	0.0950981	0.0267889	More enriched in DR
GO:0005975	P	carbohydrate metabolic process	67	55	533	533	0.0288577	0.0047397	0.279703	0.0833416	More enriched in DR
GO:0006096	P	glycolytic process	17	15	89	89	0.00646339	0.0016662	0.118628	0.0383226	More enriched in DR
GO:0035435	P	phosphate ion transmembrane transport	5	5	14	14	0.0091238	0.00223322	0.145499	0.0481539	More enriched in DR
GO:0045332	P	phospholipid translocation	6	6	24	24	0.0273256	0.00605551	0.271974	0.0928511	More enriched in DR
GO:0009395	P	phospholipid catabolic process	6	6	26	26	0.0394043	0.00915409	0.354077	0.121468	More enriched in DR
GO:0009719	P	response to endogenous stimulus	32	27	220	220	0.0193457	0.00475232	0.240118	0.0833416	More enriched in DR
GO:0001101	P	response to acid chemical	31	26	180	180	0.00182107	0.000539911	0.0498702	0.0173274	More enriched in DR
GO:0009725	P	response to hormone	31	26	223	223	0.0366366	0.01055	0.345454	0.131162	More enriched in DR
GO:0009051	P	pentose-phosphate shunt, oxidative branch	4	4	10	10	0.0126774	0.00397113	0.173586	0.0721074	More enriched in DR
GO:0009961	P	response to 1-aminocyclopropane-1-carboxylic acid	3	3	3	3	0.000992242	0.000374041	0.0295152	0.0122899	More enriched in DR
GO:0006629	P	lipid metabolic process	45	37	225	225	4.51649e-06	2.0806e-06	0.000429969	0.000179452	More enriched in DR
GO:0005987	P	sucrose catabolic process	4	4	12	12	0.0254155	0.00833117	0.271974	0.113832	More enriched in DR
GO:0006517	P	protein deglycosylation	4	4	12	12	0.0254155	0.00833117	0.271974	0.113832	More enriched in DR
GO:0009094	P	L-phenylalanine biosynthetic process	4	4	12	12	0.0254155	0.00833117	0.271974	0.113832	More enriched in DR
GO:0006102	P	isocitrate metabolic process	4	4	14	14	0.0437743	0.0150049	0.383361	0.161771	More enriched in DR
GO:0046686	P	response to cadmium ion	10	9	50	50	0.0240841	0.0087481	0.271974	0.118357	More enriched in DR
GO:0019748	P	secondary metabolic process	10	9	48	48	0.0183861	0.00666264	0.229861	0.101038	More enriched in DR
GO:0043200	P	response to amino acid	3	3	4	4	0.00367226	0.00141539	0.0801977	0.0352925	More enriched in DR
GO:0030001	P	metal ion transport	25	21	174	174	0.0401446	0.0140295	0.35886	0.161771	More enriched in DR
GO:0019287	P	isopentenyl diphosphate biosynthetic process, mevalonate pathway	3	3	5	5	0.00849801	0.00334816	0.139632	0.0641731	More enriched in DR
GO:0019310	P	inositol catabolic process	3	3	7	7	0.0255182	0.0104988	0.271974	0.131162	More enriched in DR
GO:0009755	P	hormone-mediated signaling pathway	28	23	171	171	0.00604418	0.00282668	0.117128	0.0565336	More enriched in DR
GO:0009620	P	response to fungus	14	12	69	69	0.00748156	0.00358302	0.13587	0.0677339	More enriched in DR
GO:0042493	P	response to drug	20	17	75	75	3.20711e-05	1.89807e-05	0.00230546	0.0012473	More enriched in DR
GO:0006486	P	protein glycosylation	27	22	160	160	0.00459519	0.00261848	0.094493	0.0531398	More enriched in DR
GO:0046323	P	glucose import	14	12	62	62	0.00272144	0.00139915	0.0626026	0.0352925	More enriched in DR
GO:0006527	P	arginine catabolic process	2	2	2	2	0.00995145	0.00519375	0.145499	0.0833416	More enriched in DR
GO:0009870	P	defense response signaling pathway, resistance gene-dependent	2	2	2	2	0.00995145	0.00519375	0.145499	0.0833416	More enriched in DR
GO:0033388	P	putrescine biosynthetic process from arginine	2	2	2	2	0.00995145	0.00519375	0.145499	0.0833416	More enriched in DR
GO:0042157	P	lipoprotein metabolic process	2	2	2	2	0.00995145	0.00519375	0.145499	0.0833416	More enriched in DR
GO:0010185	P	regulation of cellular defense response	2	2	3	3	0.0278699	0.0148332	0.271974	0.161771	More enriched in DR
GO:0036065	P	fucosylation	2	2	3	3	0.0278699	0.0148332	0.271974	0.161771	More enriched in DR
GO:0046177	P	D-gluconate catabolic process	2	2	3	3	0.0278699	0.0148332	0.271974	0.161771	More enriched in DR
GO:0046839	P	phospholipid dephosphorylation	2	2	3	3	0.0278699	0.0148332	0.271974	0.161771	More enriched in DR
GO:0051245	P	negative regulation of cellular defense response	2	2	3	3	0.0278699	0.0148332	0.271974	0.161771	More enriched in DR
GO:0006006	P	glucose metabolic process	7	6	30	30	0.0254713	0.0184639	0.271974	0.190151	More enriched in DR
GO:0051707	P	response to other organism	25	20	137	137	0.00215693	0.00196671	0.0575103	0.0430804	More enriched in DR
GO:0009251	P	glucan catabolic process	6	5	21	21	0.0142578	0.0148801	0.191785	0.161771	More enriched in DR
GO:2000022	P	regulation of jasmonic acid mediated signaling pathway	14	12	34	34	1.88729e-06	2.33717e-06	0.000217071	0.000189723	More enriched in DR
GO:0042221	P	response to chemical	56	43	385	385	0.00266794	0.00291085	0.0626026	0.0571609	More enriched in DR
GO:0031348	P	negative regulation of defense response	6	5	18	18	0.00632554	0.00750241	0.118425	0.108982	More enriched in DR
GO:0080163	P	regulation of protein serine/threonine phosphatase activity	22	18	85	85	2.19673e-05	2.92024e-05	0.0017227	0.00167914	More enriched in DR
GO:0016021	C	integral component of membrane	1323	1097	9431	9431	1.68092e-12	1.25122e-27	2.31201e-10	4.21462e-25	More enriched in DR
GO:0005886	C	plasma membrane	555	455	3137	3137	1.87221e-22	4.26149e-27	7.72531e-20	7.17725e-25	More enriched in DR
GO:0022627	C	cytosolic small ribosomal subunit	27	26	127	127	0.00237726	5.44292e-05	0.0980935	0.00366681	More enriched in DR
GO:0005743	C	mitochondrial inner membrane	17	18	87	87	0.0304536	0.000634692	0.391966	0.0305416	More enriched in DR
GO:0005758	C	mitochondrial intermembrane space	4	5	11	11	0.0350326	0.00169679	0.425163	0.0624641	More enriched in DR
GO:0016020	C	membrane	250	203	1851	1851	0.0313472	0.00150011	0.391966	0.0624641	More enriched in DR
GO:0009505	C	plant-type cell wall	29	26	158	158	0.0143023	0.0018544	0.215762	0.0624641	More enriched in DR
GO:0031305	C	integral component of mitochondrial inner membrane	11	10	42	42	0.00962164	0.00340207	0.179548	0.0716224	More enriched in DR
GO:0045252	C	oxoglutarate dehydrogenase complex	4	4	8	8	0.010008	0.00338548	0.179548	0.0716224	More enriched in DR
GO:0019866	C	organelle inner membrane	10	9	36	36	0.00863137	0.0037794	0.179548	0.0748859	More enriched in DR
GO:0005840	C	ribosome	45	37	252	252	0.00479522	0.00205846	0.13205	0.0630341	More enriched in DR
GO:0005777	C	peroxisome	20	17	105	105	0.025995	0.0122735	0.357546	0.18792	More enriched in DR
GO:0005746	C	mitochondrial respiratory chain	3	3	7	7	0.0425445	0.0192352	0.450134	0.269968	More enriched in DR
GO:0009361	C	succinate-CoA ligase complex (ADP-forming)	2	2	2	2	0.014641	0.00807143	0.215762	0.151044	More enriched in DR
GO:0020037	F	heme binding	129	124	841	841	1.06971e-08	1.05417e-15	6.17699e-07	1.36487e-13	More enriched in DR
GO:0004601	F	peroxidase activity	40	45	192	192	9.64728e-07	2.97967e-13	3.89953e-05	2.14327e-11	More enriched in DR
GO:0016491	F	oxidoreductase activity	104	97	615	615	1.66629e-09	2.24004e-14	1.2246e-07	2.02342e-12	More enriched in DR
GO:0004674	F	protein serine/threonine kinase activity	304	263	1258	1258	2.3551e-56	7.77212e-61	1.90391e-53	5.03142e-58	More enriched in DR
GO:0016709	F	oxidoreductase activity, acting on paired donors, with incorporation or reduction of molecular oxygen, NAD(P)H as one donor, and incorporation of one atom of oxygen	62	58	325	325	3.98345e-08	2.65413e-11	2.14687e-06	1.32169e-09	More enriched in DR
GO:0005506	F	iron ion binding	97	88	741	741	0.000385095	5.31313e-07	0.00889483	1.81029e-05	More enriched in DR
GO:0016710	F	trans-cinnamate 4-monooxygenase activity	2	4	4	4	0.0456353	2.27434e-05	0.215746	0.000507703	More enriched in DR
GO:0071949	F	FAD binding	32	31	112	112	5.12499e-09	1.47055e-11	3.34691e-07	8.09091e-10	More enriched in DR
GO:0015171	F	amino acid transmembrane transporter activity	20	23	122	122	0.0088163	9.52422e-06	0.0838504	0.000246627	More enriched in DR
GO:0004568	F	chitinase activity	10	12	43	43	0.00520884	2.35301e-05	0.0701823	0.000507754	More enriched in DR
GO:0008061	F	chitin binding	11	12	30	30	4.5144e-05	3.08664e-07	0.00125846	1.11011e-05	More enriched in DR
GO:0004672	F	protein kinase activity	191	159	1237	1237	1.77417e-12	2.50048e-14	1.59364e-10	2.02342e-12	More enriched in DR
GO:0030247	F	polysaccharide binding	33	30	118	118	5.38208e-09	3.08336e-10	3.34691e-07	1.42576e-08	More enriched in DR
GO:0016174	F	NAD(P)H oxidase activity	5	6	14	14	0.00676562	0.000200136	0.0791307	0.00370177	More enriched in DR
GO:0016405	F	CoA-ligase activity	8	9	32	32	0.00761034	0.000230869	0.0832995	0.0041516	More enriched in DR
GO:0000287	F	magnesium ion binding	35	33	249	249	0.00910183	0.000253438	0.0855594	0.00443427	More enriched in DR
GO:1902387	F	ceramide 1-phosphate binding	4	5	11	11	0.0144153	0.000509085	0.107904	0.00823914	More enriched in DR
GO:1902388	F	ceramide 1-phosphate transporter activity	4	5	11	11	0.0144153	0.000509085	0.107904	0.00823914	More enriched in DR
GO:0016298	F	lipase activity	6	7	23	23	0.0162167	0.000681829	0.120275	0.010265	More enriched in DR
GO:0045548	F	phenylalanine ammonia-lyase activity	7	7	8	8	4.38645e-07	5.61164e-08	2.08594e-05	2.42186e-06	More enriched in DR
GO:0004029	F	aldehyde dehydrogenase (NAD) activity	4	5	14	14	0.0349227	0.00185129	0.194705	0.024968	More enriched in DR
GO:0080043	F	quercetin 3-O-glucosyltransferase activity	17	16	84	84	0.00167287	0.000182794	0.0270477	0.00348044	More enriched in DR
GO:0080044	F	quercetin 7-O-glucosyltransferase activity	17	16	84	84	0.00167287	0.000182794	0.0270477	0.00348044	More enriched in DR
GO:0016841	F	ammonia-lyase activity	7	7	9	9	1.81384e-06	2.37307e-07	6.98259e-05	9.13134e-06	More enriched in DR
GO:0052793	F	pectin acetylesterase activity	4	5	15	15	0.0442105	0.0026199	0.215746	0.0326162	More enriched in DR
GO:0016616	F	oxidoreductase activity, acting on the CH-OH group of donors, NAD or NADP as acceptor	16	15	86	86	0.00540683	0.000763044	0.0716556	0.0112266	More enriched in DR
GO:0050661	F	NADP binding	18	17	119	119	0.0267217	0.00339012	0.157453	0.0393557	More enriched in DR
GO:0004867	F	serine-type endopeptidase inhibitor activity	8	8	42	42	0.0373865	0.0073156	0.201493	0.0577547	More enriched in DR
GO:0004866	F	endopeptidase inhibitor activity	8	8	38	38	0.021517	0.00387309	0.14258	0.0416546	More enriched in DR
GO:0015114	F	phosphate ion transmembrane transporter activity	5	5	17	17	0.0165298	0.00480699	0.120388	0.0430919	More enriched in DR
GO:0016717	F	oxidoreductase activity, acting on paired donors, with oxidation of a pair of donors resulting in the reduction of molecular oxygen to two molecules of water	11	10	47	47	0.0032828	0.00118792	0.0465594	0.0170894	More enriched in DR
GO:0000822	F	inositol hexakisphosphate binding	6	6	28	28	0.040664	0.0108932	0.209386	0.0792349	More enriched in DR
GO:0004575	F	sucrose alpha-glucosidase activity	5	5	15	15	0.00938116	0.0026199	0.086181	0.0326162	More enriched in DR
GO:0004332	F	fructose-bisphosphate aldolase activity	4	4	11	11	0.0144153	0.00505891	0.107904	0.0430919	More enriched in DR
GO:0004553	F	hydrolase activity, hydrolyzing O-glycosyl compounds	37	31	274	274	0.0138115	0.0048324	0.107904	0.0430919	More enriched in DR
GO:0004664	F	prephenate dehydratase activity	4	4	11	11	0.0144153	0.00505891	0.107904	0.0430919	More enriched in DR
GO:0047769	F	arogenate dehydratase activity	4	4	11	11	0.0144153	0.00505891	0.107904	0.0430919	More enriched in DR
GO:0004616	F	phosphogluconate dehydrogenase (decarboxylating) activity	3	3	4	4	0.00298694	0.00124976	0.0431197	0.0175882	More enriched in DR
GO:0033926	F	glycopeptide alpha-N-acetylgalactosaminidase activity	4	4	12	12	0.0200557	0.00717683	0.139771	0.0573587	More enriched in DR
GO:0015276	F	ligand-gated ion channel activity	16	14	75	75	0.00126609	0.000560448	0.0213236	0.00884918	More enriched in DR
GO:0004775	F	succinate-CoA ligase (ADP-forming) activity	3	3	6	6	0.0129408	0.00562193	0.104984	0.0460691	More enriched in DR
GO:0004776	F	succinate-CoA ligase (GDP-forming) activity	3	3	6	6	0.0129408	0.00562193	0.104984	0.0460691	More enriched in DR
GO:0004128	F	cytochrome-b5 reductase activity, acting on NAD(P)H	3	3	5	5	0.00694969	0.00296325	0.0791307	0.0355243	More enriched in DR
GO:0050113	F	inositol oxygenase activity	3	3	7	7	0.0210925	0.00933466	0.141453	0.0710937	More enriched in DR
GO:0003866	F	3-phosphoshikimate 1-carboxyvinyltransferase activity	2	2	2	2	0.00863881	0.0047721	0.0832995	0.0430919	More enriched in DR
GO:0004107	F	chorismate synthase activity	2	2	2	2	0.00863881	0.0047721	0.0832995	0.0430919	More enriched in DR
GO:0008792	F	arginine decarboxylase activity	2	2	2	2	0.00863881	0.0047721	0.0832995	0.0430919	More enriched in DR
GO:0042392	F	sphingosine-1-phosphate phosphatase activity	2	2	2	2	0.00863881	0.0047721	0.0832995	0.0430919	More enriched in DR
GO:0004724	F	magnesium-dependent protein serine/threonine phosphatase activity	27	23	116	116	6.30154e-06	3.94783e-06	0.000212262	0.000116168	More enriched in DR
GO:0051213	F	dioxygenase activity	45	37	258	258	2.91583e-05	2.03823e-05	0.000841865	0.000471246	More enriched in DR
GO:0008757	F	S-adenosylmethionine-dependent methyltransferase activity	19	16	122	122	0.0176077	0.00996596	0.127093	0.0741569	More enriched in DR
GO:0005351	F	sugar:proton symporter activity	14	12	56	56	0.000475544	0.000370329	0.0103737	0.00630893	More enriched in DR
GO:0004149	F	dihydrolipoyllysine-residue succinyltransferase activity	2	2	3	3	0.0243111	0.0136573	0.146669	0.0893062	More enriched in DR
GO:0004591	F	oxoglutarate dehydrogenase (succinyl-transferring) activity	2	2	3	3	0.0243111	0.0136573	0.146669	0.0893062	More enriched in DR
GO:0042577	F	lipid phosphatase activity	2	2	3	3	0.0243111	0.0136573	0.146669	0.0893062	More enriched in DR
GO:0046920	F	alpha-(1->3)-fucosyltransferase activity	2	2	3	3	0.0243111	0.0136573	0.146669	0.0893062	More enriched in DR
GO:0052861	F	glucan endo-1,3-beta-glucanase activity, C-3 substituted reducing group	2	2	3	3	0.0243111	0.0136573	0.146669	0.0893062	More enriched in DR
GO:0004106	F	chorismate mutase activity	2	2	4	4	0.0456353	0.0260649	0.215746	0.146061	More enriched in DR
GO:0004352	F	glutamate dehydrogenase (NAD+) activity	2	2	4	4	0.0456353	0.0260649	0.215746	0.146061	More enriched in DR
GO:0046423	F	allene-oxide cyclase activity	2	2	4	4	0.0456353	0.0260649	0.215746	0.146061	More enriched in DR
GO:0005315	F	inorganic phosphate transmembrane transporter activity	7	6	26	26	0.00803459	0.00749166	0.0832995	0.0584321	More enriched in DR
GO:0046910	F	pectinesterase inhibitor activity	12	10	75	75	0.0434048	0.0332178	0.215746	0.172033	More enriched in DR
GO:0043565	F	sequence-specific DNA binding	167	128	1574	1574	0.0388802	0.0309115	0.207898	0.16676	More enriched in DR
GO:0004725	F	protein tyrosine phosphatase activity	7	6	36	36	0.0452371	0.0352591	0.215746	0.177959	More enriched in DR
GO:0008422	F	beta-glucosidase activity	11	9	56	56	0.0129658	0.0140021	0.104984	0.0906451	More enriched in DR
GO:0004032	F	alditol:NADP+ 1-oxidoreductase activity	6	5	20	20	0.00792338	0.0101286	0.0832995	0.0745103	More enriched in DR
GO:0038023	F	signaling receptor activity	40	33	191	191	8.38319e-07	9.93434e-07	3.56692e-05	3.21559e-05	More enriched in DR
GO:0004743	F	pyruvate kinase activity	6	5	27	27	0.0345809	0.0353623	0.194138	0.177959	More enriched in DR
GO:0030955	F	potassium ion binding	6	5	27	27	0.0345809	0.0353623	0.194138	0.177959	More enriched in DR
