# Supplementary material for: Comparative transcriptome analysis in two contrasting genotypes for Sclerotinia sclerotiorum resistance in sunflower
Source: PLoS One. 2024 Dec 19;19(12):e0315458. doi: 10.1371/journal.pone.0315458 (PMC11658501; doi:10.1371/journal.pone.0315458)
Supplement: S8 Table — (XLSX) [file pone.0315458.s008.xlsx]

## Sheet: Sheet1
S8 Table. GO analysis to identify enriched gene ontologies among the common up-regulated DEGs in DS and DR genotypes.
GO term	Ontology	Description	Number in input list		Number in BG/Ref		p-value		FDR		Remark
			DS	DR	DS	DR	DS	DR	DS	DR
GO:0000727	P	double-strand break repair via break-induced replication	6	5	22	22	0.00485	0.00559	0.0817	0.0861	More enriched in DS
GO:0009637	P	response to blue light	6	5	22	22	0.00485	0.00559	0.0817	0.0861	More enriched in DS
GO:0043622	P	cortical microtubule organization	5	4	23	23	0.0264	0.0331	0.225	0.243	More enriched in DS
GO:0016117	P	carotenoid biosynthetic process	5	4	19	19	0.0117	0.0172	0.14	0.165	More enriched in DS
GO:0009833	P	plant-type primary cell wall biogenesis	11	9	54	54	0.0021	0.00227	0.0449	0.0542	More enriched in DS
GO:0016559	P	peroxisome fission	4	3	14	14	0.0177	0.0367	0.175	0.249	More enriched in DS
GO:0055114	P	oxidation-reduction process	45	37	271	271	5.16e-07	2.21e-07	3.52e-05	5.1e-05	More enriched in DS
GO:0006782	P	protoporphyrinogen IX biosynthetic process	4	3	13	13	0.0135	0.03	0.155	0.226	More enriched in DS
GO:0046856	P	phosphatidylinositol dephosphorylation	7	5	36	36	0.0169	0.043	0.174	0.26	More enriched in DS
GO:2000377	P	regulation of reactive oxygen species metabolic process	4	3	12	12	0.0099	0.024	0.124	0.205	More enriched in DS
GO:0006779	P	porphyrin-containing compound biosynthetic process	4	3	10	10	0.00475	0.0142	0.0817	0.153	More enriched in DS
GO:0009638	P	phototropism	6	5	14	14	0.00033	0.00061	0.0115	0.0217	More enriched in DS
GO:0005975	P	carbohydrate metabolic process	59	43	533	533	0.00219	0.00608	0.0463	0.0915	More enriched in DS
GO:0009440	P	cyanate catabolic process	4	3	9	9	0.00303	0.0104	0.0581	0.119	More enriched in DS
GO:0015976	P	carbon utilization	4	3	9	9	0.00303	0.0104	0.0581	0.119	More enriched in DS
GO:0019748	P	secondary metabolic process	9	6	48	48	0.0091	0.0437	0.12	0.26	More enriched in DS
GO:0006011	P	UDP-glucose metabolic process	3	2	5	5	0.00386	0.0262	0.0689	0.205	More enriched in DS
GO:0009414	P	response to water deprivation	18	13	107	107	0.00109	0.00513	0.0277	0.0826	More enriched in DS
GO:0006869	P	lipid transport	16	11	98	98	0.00276	0.0168	0.0548	0.165	More enriched in DS
GO:0015969	P	guanosine tetraphosphate metabolic process	4	3	7	7	0.000952	0.00469	0.0246	0.0779	More enriched in DS
GO:0045893	P	positive regulation of transcription, DNA-templated	31	22	217	217	0.000477	0.00354	0.0146	0.0637	More enriched in DS
GO:1900865	P	chloroplast RNA modification	3	2	4	4	0.00164	0.0163	0.0366	0.162	More enriched in DS
GO:0010206	P	photosystem II repair	6	5	9	9	1.29e-05	4.82e-05	0.000615	0.0029	More enriched in DS
GO:0009734	P	auxin-activated signaling pathway	28	21	147	147	4.99e-06	4.44e-05	0.000258	0.0029	More enriched in DS
GO:0055072	P	iron ion homeostasis	20	15	85	85	4.11e-06	4.64e-05	0.00022	0.0029	More enriched in DS
GO:0000373	P	Group II intron splicing	8	5	23	23	0.000186	0.00683	0.00698	0.0996	More enriched in DS
GO:0009644	P	response to high light intensity	7	4	19	19	0.000316	0.0172	0.0113	0.165	More enriched in DS
GO:0009765	P	photosynthesis, light harvesting	4	2	6	6	0.000434	0.0379	0.0136	0.249	More enriched in DS
GO:0010196	P	nonphotochemical quenching	4	2	6	6	0.000434	0.0379	0.0136	0.249	More enriched in DS
GO:0019252	P	starch biosynthetic process	10	7	27	27	1.54e-05	0.000455	0.000661	0.018	More enriched in DS
GO:0006091	P	generation of precursor metabolites and energy	6	3	12	12	0.000116	0.024	0.00446	0.205	More enriched in DS
GO:0006094	P	gluconeogenesis	11	8	23	23	2.63e-07	1.7e-05	1.88e-05	0.00164	More enriched in DS
GO:0010258	P	NADH dehydrogenase complex (plastoquinone) assembly	4	2	4	4	3.28e-05	0.0163	0.00137	0.162	More enriched in DS
GO:0009767	P	photosynthetic electron transport chain	9	7	11	11	3.85e-09	3.63e-07	4.44e-07	6.53e-05	More enriched in DS
GO:0031936	P	negative regulation of chromatin silencing	9	5	21	21	1.02e-05	0.00452	0.000511	0.0779	More enriched in DS
GO:0006000	P	fructose metabolic process	10	7	18	18	1.51e-07	2.5e-05	1.19e-05	0.00204	More enriched in DS
GO:0006002	P	fructose 6-phosphate metabolic process	10	6	23	23	2.77e-06	0.00113	0.00016	0.0319	More enriched in DS
GO:0030388	P	fructose 1,6-bisphosphate metabolic process	12	9	20	20	2.44e-09	3.77e-07	3.06e-07	6.53e-05	More enriched in DS
GO:0016584	P	nucleosome positioning	9	5	19	19	3.69e-06	0.00283	0.000205	0.057	More enriched in DS
GO:0005986	P	sucrose biosynthetic process	9	6	14	14	1.14e-07	5.11e-05	1e-05	0.00295	More enriched in DS
GO:0019684	P	photosynthesis, light reaction	5	2	6	6	1.39e-05	0.0379	0.000615	0.249	More enriched in DS
GO:0030261	P	chromosome condensation	9	5	18	18	2.08e-06	0.00218	0.000125	0.0539	More enriched in DS
GO:0009773	P	photosynthetic electron transport in photosystem I	10	8	11	11	6.22e-11	1.02e-08	1.04e-08	6.69e-06	More enriched in DS
GO:0045910	P	negative regulation of DNA recombination	11	5	25	25	7.52e-07	0.00986	4.7e-05	0.119	More enriched in DS
GO:0009657	P	plastid organization	13	7	26	26	1.06e-08	0.000353	1.13e-06	0.0153	More enriched in DS
GO:0042549	P	photosystem II stabilization	6	2	6	6	1.87e-07	0.0379	1.4e-05	0.249	More enriched in DS
GO:0015977	P	carbon fixation	11	4	22	22	1.47e-07	0.0286	1.19e-05	0.219	More enriched in DS
GO:0007623	P	circadian rhythm	14	6	34	34	6.38e-08	0.00904	5.98e-06	0.114	More enriched in DS
GO:0015995	P	chlorophyll biosynthetic process	16	11	24	24	4.53e-13	1.45e-08	1.7e-10	6.69e-06	More enriched in DS
GO:0009658	P	chloroplast organization	34	22	110	110	5.78e-13	8.95e-08	1.73e-10	2.48e-05	More enriched in DS
GO:0010207	P	photosystem II assembly	9	3	10	10	7.51e-10	0.0142	1.02e-07	0.153	More enriched in DS
GO:0010027	P	thylakoid membrane organization	15	6	27	27	1.07e-10	0.00275	1.6e-08	0.057	More enriched in DS
GO:0009416	P	response to light stimulus	39	19	155	155	1.57e-11	0.000732	3.37e-09	0.0236	More enriched in DS
GO:1901259	P	chloroplast rRNA processing	12	5	15	15	1.27e-11	0.000874	3.16e-09	0.0263	More enriched in DS
GO:0009853	P	photorespiration	13	4	19	19	4.57e-11	0.0172	8.56e-09	0.165	More enriched in DS
GO:0031977	C	thylakoid lumen	5	4	12	12	0.00326	0.00653	0.0255	0.0443	More enriched in DS
GO:0044431	C	Golgi apparatus part	7	5	24	24	0.00523	0.0199	0.0369	0.0969	More enriched in DS
GO:0009707	C	chloroplast outer membrane	12	9	43	43	0.000436	0.00194	0.00505	0.0166	More enriched in DS
GO:0005773	C	vacuole	38	26	253	253	0.00254	0.021	0.0216	0.1	More enriched in DS
GO:0009532	C	plastid stroma	14	9	64	64	0.0021	0.0269	0.0184	0.119	More enriched in DS
GO:0098572	C	stromal side of plastid thylakoid membrane	3	2	3	3	0.000824	0.013	0.00852	0.0727	More enriched in DS
GO:0031967	C	organelle envelope	18	11	88	88	0.0012	0.0338	0.0114	0.141	More enriched in DS
GO:0031975	C	envelope	18	11	88	88	0.0012	0.0338	0.0114	0.141	More enriched in DS
GO:0009526	C	plastid envelope	17	10	73	73	0.000341	0.024	0.00412	0.11	More enriched in DS
GO:0044434	C	chloroplast part	28	18	121	121	5.63e-06	0.00123	7.4e-05	0.0116	More enriched in DS
GO:0044435	C	plastid part	28	18	121	121	5.63e-06	0.00123	7.4e-05	0.0116	More enriched in DS
GO:0019898	C	extrinsic component of membrane	16	11	40	40	2.41e-07	4.65e-05	3.87e-06	0.000706	More enriched in DS
GO:0009536	C	plastid	52	31	289	289	3.63e-06	0.00706	5.25e-05	0.0467	More enriched in DS
GO:0016021	C	integral component of membrane	1038	743	9431	9431	2.62e-11	3.58e-08	6.9e-10	1.54e-06	More enriched in DS
GO:0031984	C	organelle subcompartment	25	15	78	78	2.21e-08	0.000192	3.99e-07	0.00248	More enriched in DS
GO:0042651	C	thylakoid membrane	17	8	46	46	3.92e-07	0.0109	5.98e-06	0.0654	More enriched in DS
GO:0055035	C	plastid thylakoid membrane	15	8	32	32	4.42e-08	0.00101	7.53e-07	0.0109	More enriched in DS
GO:0034357	C	photosynthetic membrane	17	8	33	33	8.6e-10	0.00126	1.78e-08	0.0116	More enriched in DS
GO:0044436	C	thylakoid part	17	8	33	33	8.6e-10	0.00126	1.78e-08	0.0116	More enriched in DS
GO:0031976	C	plastid thylakoid	19	10	37	37	9.33e-11	0.000121	2.25e-09	0.00164	More enriched in DS
GO:0009538	C	photosystem I reaction center	11	4	14	14	1.35e-09	0.0119	2.61e-08	0.0679	More enriched in DS
GO:0009579	C	thylakoid	26	15	53	53	1.31e-13	1.35e-06	3.8e-12	3.54e-05	More enriched in DS
GO:0009654	C	photosystem II oxygen evolving complex	20	12	22	22	4.99e-19	2.86e-09	1.81e-17	1.84e-07	More enriched in DS
GO:0009534	C	chloroplast thylakoid	34	17	73	73	1.75e-16	5.24e-06	5.64e-15	0.000123	More enriched in DS
GO:0009941	C	chloroplast envelope	73	39	230	230	1.95e-21	8.67e-08	8.04e-20	3.19e-06	More enriched in DS
GO:0010287	C	plastoglobule	30	15	38	38	2.9e-24	8.76e-09	1.4e-22	4.52e-07	More enriched in DS
GO:0009570	C	chloroplast stroma	86	47	270	270	3.95e-25	1.79e-09	2.29e-23	1.54e-07	More enriched in DS
GO:0009522	C	photosystem I	33	13	38	38	3.15e-29	6.13e-07	3.04e-27	1.98e-05	More enriched in DS
GO:0009523	C	photosystem II	36	13	46	46	1.27e-28	6.93e-06	9.19e-27	0.000138	More enriched in DS
GO:0009507	C	chloroplast	265	146	903	903	1.4e-67	2.06e-23	2.03e-65	2.66e-21	More enriched in DS
GO:0009535	C	chloroplast thylakoid membrane	151	84	239	239	3.54e-94	2.37e-38	1.03e-91	6.1e-36	More enriched in DS
GO:0047372	F	acylglycerol lipase activity	6	5	32	32	0.0222	0.0232	0.106	0.111	More enriched in DS
GO:0050660	F	flavin adenine dinucleotide binding	25	20	172	172	0.000427	0.000624	0.00856	0.00918	More enriched in DS
GO:0051087	F	chaperone binding	10	8	74	74	0.0336	0.0372	0.135	0.146	More enriched in DS
GO:0004497	F	monooxygenase activity	27	21	242	242	0.0117	0.0149	0.0689	0.0794	More enriched in DS
GO:0016836	F	hydro-lyase activity	6	5	26	26	0.00807	0.00979	0.0539	0.0626	More enriched in DS
GO:0016760	F	cellulose synthase (UDP-forming) activity	11	9	58	58	0.0021	0.00281	0.0225	0.0267	More enriched in DS
GO:0003688	F	DNA replication origin binding	6	5	27	27	0.00977	0.0115	0.0592	0.0713	More enriched in DS
GO:0030170	F	pyridoxal phosphate binding	23	18	157	157	0.000634	0.00134	0.0113	0.0158	More enriched in DS
GO:0030060	F	L-malate dehydrogenase activity	4	3	16	16	0.0223	0.0468	0.106	0.149	More enriched in DS
GO:0005506	F	iron ion binding	86	67	741	741	3.35e-06	7.99e-06	0.000175	0.000248	More enriched in DS
GO:0016758	F	transferase activity, transferring hexosyl groups	5	4	20	20	0.0108	0.0178	0.064	0.0915	More enriched in DS
GO:0005525	F	GTP binding	42	32	397	397	0.00538	0.00935	0.0412	0.0618	More enriched in DS
GO:0004176	F	ATP-dependent peptidase activity	8	6	44	44	0.0106	0.025	0.0634	0.112	More enriched in DS
GO:0009055	F	electron carrier activity	31	23	292	292	0.0144	0.0309	0.0748	0.134	More enriched in DS
GO:0016787	F	hydrolase activity	128	97	1282	1282	3.73e-05	0.000132	0.00139	0.00255	More enriched in DS
GO:0045156	F	electron transporter, transferring electrons within the cyclic electron transport pathway of photosynthesis activity	5	4	13	13	0.00135	0.00351	0.0171	0.0323	More enriched in DS
GO:0016614	F	oxidoreductase activity, acting on CH-OH group of donors	8	6	42	42	0.00801	0.0203	0.0539	0.103	More enriched in DS
GO:0004373	F	glycogen (starch) synthase activity	5	4	11	11	0.000547	0.00176	0.00995	0.0192	More enriched in DS
GO:0004332	F	fructose-bisphosphate aldolase activity	4	3	11	11	0.00535	0.0167	0.0412	0.0878	More enriched in DS
GO:0004439	F	phosphatidylinositol-4,5-bisphosphate 5-phosphatase activity	7	5	33	33	0.00704	0.0262	0.0487	0.115	More enriched in DS
GO:0004743	F	pyruvate kinase activity	6	4	27	27	0.00977	0.0486	0.0592	0.149	More enriched in DS
GO:0030955	F	potassium ion binding	6	4	27	27	0.00977	0.0486	0.0592	0.149	More enriched in DS
GO:0003690	F	double-stranded DNA binding	16	12	84	84	0.000218	0.00127	0.00569	0.0154	More enriched in DS
GO:0008271	F	secondary active sulfate transmembrane transporter activity	10	8	27	27	7.92e-06	4.66e-05	0.000365	0.0011	More enriched in DS
GO:0046577	F	long-chain-alcohol oxidase activity	3	2	6	6	0.00588	0.035	0.0422	0.138	More enriched in DS
GO:0034485	F	phosphatidylinositol-3,4,5-trisphosphate 5-phosphatase activity	7	5	25	25	0.0013	0.00825	0.0171	0.0565	More enriched in DS
GO:0020037	F	heme binding	79	56	841	841	0.00526	0.0336	0.0411	0.138	More enriched in DS
GO:0000254	F	C-4 methylsterol oxidase activity	4	3	6	6	0.000324	0.00246	0.00711	0.0246	More enriched in DS
GO:0003983	F	UTP:glucose-1-phosphate uridylyltransferase activity	3	2	5	5	0.0031	0.0241	0.0307	0.111	More enriched in DS
GO:0015301	F	anion:anion antiporter activity	10	8	24	24	2.24e-06	1.77e-05	0.000125	0.000475	More enriched in DS
GO:0016709	F	oxidoreductase activity, acting on paired donors, with incorporation or reduction of molecular oxygen, NAD(P)H as one donor, and incorporation of one atom of oxygen	39	28	325	325	0.000772	0.00614	0.0124	0.0478	More enriched in DS
GO:0015297	F	antiporter activity	24	18	136	136	2.53e-05	0.000238	0.000988	0.00423	More enriched in DS
GO:0016851	F	magnesium chelatase activity	4	3	5	5	0.000114	0.00128	0.00331	0.0154	More enriched in DS
GO:0046863	F	ribulose-1,5-bisphosphate carboxylase/oxygenase activator activity	4	3	5	5	0.000114	0.00128	0.00331	0.0154	More enriched in DS
GO:0005507	F	copper ion binding	22	16	129	129	9.15e-05	0.00106	0.00286	0.0148	More enriched in DS
GO:0016618	F	hydroxypyruvate reductase activity	5	3	14	14	0.00198	0.0328	0.0225	0.138	More enriched in DS
GO:0016301	F	kinase activity	39	26	334	334	0.00129	0.026	0.0171	0.115	More enriched in DS
GO:0016747	F	transferase activity, transferring acyl groups other than amino-acyl groups	41	27	358	358	0.00143	0.0335	0.0175	0.138	More enriched in DS
GO:0046872	F	metal ion binding	151	106	1648	1648	0.000473	0.0129	0.00924	0.0757	More enriched in DS
GO:0016655	F	oxidoreductase activity, acting on NAD(P)H, quinone or similar compound as acceptor	4	3	4	4	2.42e-05	0.000533	0.000988	0.00825	More enriched in DS
GO:0016798	F	hydrolase activity, acting on glycosyl bonds	7	4	25	25	0.0013	0.038	0.0171	0.148	More enriched in DS
GO:0016791	F	phosphatase activity	10	6	44	44	0.000776	0.025	0.0124	0.112	More enriched in DS
GO:0051753	F	mannan synthase activity	7	4	20	20	0.000285	0.0178	0.00711	0.0915	More enriched in DS
GO:0010277	F	chlorophyllide a oxygenase [overall] activity	6	3	16	16	0.000514	0.0468	0.00958	0.149	More enriched in DS
GO:0047134	F	protein-disulfide reductase activity	6	3	16	16	0.000514	0.0468	0.00958	0.149	More enriched in DS
GO:0030267	F	glyoxylate reductase (NADP) activity	6	3	15	15	0.000342	0.0395	0.00711	0.149	More enriched in DS
GO:2001070	F	starch binding	9	7	14	14	5.9e-08	2.45e-06	4.2e-06	0.000111	More enriched in DS
GO:0016671	F	oxidoreductase activity, acting on a sulfur group of donors, disulfide as acceptor	9	5	26	26	4.25e-05	0.00979	0.00151	0.0626	More enriched in DS
GO:0008168	F	methyltransferase activity	41	31	227	227	2.19e-08	8.62e-07	1.91e-06	8.13e-05	More enriched in DS
GO:0042132	F	fructose 1,6-bisphosphate 1-phosphatase activity	8	6	9	9	4.92e-09	1.4e-06	5.5e-07	8.84e-05	More enriched in DS
GO:0031492	F	nucleosomal DNA binding	9	5	18	18	1.11e-06	0.0018	7.21e-05	0.0192	More enriched in DS
GO:0016730	F	oxidoreductase activity, acting on iron-sulfur proteins as donors	5	2	6	6	9.58e-06	0.035	0.000416	0.138	More enriched in DS
GO:0022857	F	transmembrane transporter activity	61	39	413	413	3.1e-08	0.000245	2.43e-06	0.00423	More enriched in DS
GO:0016491	F	oxidoreductase activity	85	55	615	615	1.83e-09	6.66e-05	2.39e-07	0.00145	More enriched in DS
GO:0051537	F	2 iron, 2 sulfur cluster binding	22	14	61	61	5.8e-11	2.15e-06	1.51e-08	0.000111	More enriched in DS
GO:0004252	F	serine-type endopeptidase activity	34	16	152	152	1.26e-09	0.0056	1.98e-07	0.0448	More enriched in DS
GO:0016984	F	ribulose-bisphosphate carboxylase activity	9	3	10	10	3.82e-10	0.0126	7.47e-08	0.0751	More enriched in DS
GO:0015250	F	water channel activity	26	15	63	63	2.49e-14	5.66e-07	9.72e-12	6.66e-05	More enriched in DS
GO:0016168	F	chlorophyll binding	29	12	39	39	9.64e-26	3.8e-07	7.54e-23	5.59e-05	More enriched in DS
