# Supplementary material for: Comparative transcriptome analysis in two contrasting genotypes for Sclerotinia sclerotiorum resistance in sunflower
Source: PLoS One. 2024 Dec 19;19(12):e0315458. doi: 10.1371/journal.pone.0315458 (PMC11658501; doi:10.1371/journal.pone.0315458)
Supplement: S9 Table — (XLSX) [file pone.0315458.s009.xlsx]

## Sheet: Sheet1
S9 Table. GO analysis to identify enriched gene ontologies among the unique up-regulated DEGs in DS genotype B728.
GO term	Ontology	Description	Number in input list	Number in BG/Ref	p-value	FDR
GO:0006886	P	intracellular protein transport	74	385	2.65464e-08	5.08884e-06
GO:0006888	P	ER to Golgi vesicle-mediated transport	29	152	0.000478245	0.0168387
GO:0000027	P	ribosomal large subunit assembly	25	76	4.17421e-08	6.54692e-06
GO:0032482	P	Rab protein signal transduction	21	94	0.000320001	0.0125474
GO:0006749	P	glutathione metabolic process	18	70	0.000130564	0.00695572
GO:0034976	P	response to endoplasmic reticulum stress	10	27	0.00016419	0.00786589
GO:0006556	P	S-adenosylmethionine biosynthetic process	5	7	0.000174063	0.00786589
GO:0031118	P	rRNA pseudouridine synthesis	4	5	0.000455093	0.0163574
GO:0031120	P	snRNA pseudouridine synthesis	4	5	0.000455093	0.0163574
GO:0030125	C	clathrin vesicle coat	8	16	0.000238149	0.024567
GO:0005750	C	mitochondrial respiratory chain complex III	7	13	0.00033297	0.0274788
GO:0003924	F	GTPase activity	45	313	0.00226011	0.0338356
GO:0004364	F	glutathione transferase activity	19	69	1.14778e-05	0.000356882
GO:0016702	F	oxidoreductase activity, acting on single donors with incorporation of molecular oxygen, incorporation of two atoms of oxygen	11	37	0.000383354	0.00889483
GO:0030276	F	clathrin binding	10	35	0.000990078	0.0175571
GO:0043295	F	glutathione binding	8	18	0.00010295	0.00277424
GO:0003756	F	protein disulfide isomerase activity	8	26	0.00186804	0.0296111
GO:0030515	F	snoRNA binding	7	18	0.000753403	0.0145016
GO:0008106	F	alcohol dehydrogenase (NADP+) activity	7	22	0.00289657	0.0425754
GO:0003978	F	UDP-glucose 4-epimerase activity	6	14	0.000999014	0.0175571
GO:0004478	F	methionine adenosyltransferase activity	5	7	0.000123802	0.00312764
GO:0052634	F	C-19 gibberellin 2-beta-dioxygenase activity	5	8	0.000304718	0.00746486
GO:0019139	F	cytokinin dehydrogenase activity	5	9	0.000632952	0.0124803
GO:0031683	F	G-protein beta/gamma-subunit complex binding	4	7	0.00207174	0.0316007
GO:0004034	F	aldose 1-epimerase activity	3	3	0.000802653	0.0147473
GO:0004648	F	O-phospho-L-serine:2-oxoglutarate aminotransferase activity	3	3	0.000802653	0.0147473
