# Supplementary material for: Comparative transcriptome analysis in two contrasting genotypes for Sclerotinia sclerotiorum resistance in sunflower
Source: PLoS One. 2024 Dec 19;19(12):e0315458. doi: 10.1371/journal.pone.0315458 (PMC11658501; doi:10.1371/journal.pone.0315458)
Supplement: S10 Table — (XLSX) [file pone.0315458.s010.xlsx]

## Sheet: Sheet1
S10 Table. GO analysis to identify enriched gene ontologies among the unique down-regulated DEGs in DS genotype B728.
GO term	Ontology	Description	Number in input list	Number in BG/Ref	p-value	FDR
GO:0005975	P	carbohydrate metabolic process	59	533	0.00219263	0.0463232
GO:0055085	P	transmembrane transport	47	344	6.15556e-05	0.0024462
GO:0045893	P	positive regulation of transcription, DNA-templated	31	217	0.000477486	0.0146169
GO:0045454	P	cell redox homeostasis	18	101	0.00054089	0.0162267
GO:0009414	P	response to water deprivation	18	107	0.00109138	0.027747
GO:0010027	P	thylakoid membrane organization	15	27	1.06604e-10	1.59906e-08
GO:0007623	P	circadian rhythm	14	34	6.37812e-08	5.97949e-06
GO:0009853	P	photorespiration	13	19	4.56772e-11	8.56447e-09
GO:0015977	P	carbon fixation	11	22	1.47322e-07	1.19075e-05
GO:0045910	P	negative regulation of DNA recombination	11	25	7.52031e-07	4.7002e-05
GO:0034599	P	cellular response to oxidative stress	11	52	0.00152127	0.0362206
GO:0009833	P	plant-type primary cell wall biogenesis	11	54	0.00209703	0.0449364
GO:0010207	P	photosystem II assembly	9	10	7.50825e-10	1.02385e-07
GO:0030261	P	chromosome condensation	9	18	2.08427e-06	0.000125056
GO:0016584	P	nucleosome positioning	9	19	3.69308e-06	0.000205171
GO:0031936	P	negative regulation of chromatin silencing	9	21	1.02212e-05	0.000511059
GO:0000373	P	Group II intron splicing	8	23	0.000186027	0.00697603
GO:0006006	P	glucose metabolic process	8	30	0.00137784	0.0333347
GO:0009644	P	response to high light intensity	7	19	0.000315506	0.0112681
GO:0010020	P	chloroplast fission	7	23	0.0011732	0.0293301
GO:0030488	P	tRNA methylation	7	25	0.00201218	0.0437431
GO:0042549	P	photosystem II stabilization	6	6	1.87255e-07	1.40441e-05
GO:0005978	P	glycogen biosynthetic process	6	11	6.19703e-05	0.0024462
GO:0006091	P	generation of precursor metabolites and energy	6	12	0.000115976	0.00446061
GO:0019684	P	photosynthesis, light reaction	5	6	1.39342e-05	0.000614742
GO:0018026	P	peptidyl-lysine monomethylation	5	11	0.000776603	0.0228413
GO:0042793	P	transcription from plastid promoter	5	12	0.00124848	0.0307003
GO:0010258	P	NADH dehydrogenase complex (plastoquinone) assembly	4	4	3.27884e-05	0.00136618
GO:0009765	P	photosynthesis, light harvesting	4	6	0.000434217	0.0135693
GO:0010196	P	nonphotochemical quenching	4	6	0.000434217	0.0135693
GO:0015969	P	guanosine tetraphosphate metabolic process	4	7	0.000952232	0.0246267
GO:0005983	P	starch catabolic process	4	7	0.000952232	0.0246267
GO:0010190	P	cytochrome b6f complex assembly	4	7	0.000952232	0.0246267
GO:0046713	P	borate transport	4	8	0.00179023	0.0394904
GO:1900865	P	chloroplast RNA modification	3	4	0.00163598	0.0366265
GO:0045014	P	negative regulation of transcription by glucose	3	4	0.00163598	0.0366265
GO:0046015	P	regulation of transcription by glucose	3	4	0.00163598	0.0366265
GO:1901031	P	regulation of response to reactive oxygen species	3	4	0.00163598	0.0366265
GO:0005773	C	vacuole	38	253	0.00254217	0.0216439
GO:0031967	C	organelle envelope	18	88	0.0012022	0.011365
GO:0031975	C	envelope	18	88	0.0012022	0.011365
GO:0042651	C	thylakoid membrane	17	46	3.92e-07	5.98e-06
GO:0009526	C	plastid envelope	17	73	0.000341203	0.00411539
GO:0009532	C	plastid stroma	14	64	0.00209794	0.018403
GO:0009538	C	photosystem I reaction center	11	14	1.35e-09	2.61e-08
GO:0031969	C	chloroplast membrane	11	49	0.0049359	0.0359987
GO:0042644	C	chloroplast nucleoid	8	22	0.000568254	0.00632671
GO:0044431	C	Golgi apparatus part	7	24	0.00523113	0.0369335
GO:0010005	C	cortical microtubule, transverse to long axis	5	10	0.00121708	0.011365
GO:0009508	C	plastid chromosome	5	11	0.00205936	0.018403
GO:0009501	C	amyloplast	5	13	0.00488989	0.0359987
GO:0098572	C	stromal side of plastid thylakoid membrane	3	3	0.000824358	0.0085225
GO:0043036	C	starch grain	3	3	0.000824358	0.0085225
GO:0009543	C	chloroplast thylakoid lumen	3	4	0.00306571	0.0253555
GO:0000427	C	plastid-encoded plastid RNA polymerase complex	3	5	0.00712836	0.045855
GO:0009533	C	chloroplast stromal thylakoid	3	5	0.00712836	0.045855
GO:0042646	C	plastid nucleoid	3	5	0.00712836	0.045855
GO:0046872	F	metal ion binding	151	1648	0.000472718	0.00924289
GO:0020037	F	heme binding	79	841	0.00525889	0.0411301
GO:0005525	F	GTP binding	42	397	0.00537556	0.0412181
GO:0016747	F	transferase activity, transferring acyl groups other than amino-acyl groups	41	358	0.00143158	0.0174944
GO:0016301	F	kinase activity	39	334	0.00129079	0.0170723
GO:0004519	F	endonuclease activity	38	281	8.14e-05	0.00276862
GO:0008289	F	lipid binding	29	236	0.00239057	0.024929
GO:0004722	F	protein serine/threonine phosphatase activity	20	154	0.00570841	0.042158
GO:0004724	F	magnesium-dependent protein serine/threonine phosphatase activity	18	116	0.00120813	0.0170723
GO:0051287	F	NAD binding	17	112	0.00207798	0.0225116
GO:0004222	F	metalloendopeptidase activity	16	99	0.00142679	0.0174944
GO:0036094	F	small molecule binding	14	84	0.00204873	0.0225116
GO:0003755	F	peptidyl-prolyl cis-trans isomerase activity	13	80	0.00365488	0.0357313
GO:0016616	F	oxidoreductase activity, acting on the CH-OH group of donors, NAD or NADP as acceptor	13	86	0.00683931	0.0477595
GO:0016791	F	phosphatase activity	10	44	0.000776354	0.0123916
GO:0016984	F	ribulose-bisphosphate carboxylase activity	9	10	3.82e-10	7.47e-08
GO:0016671	F	oxidoreductase activity, acting on a sulfur group of donors, disulfide as acceptor	9	26	4.25e-05	0.00150921
GO:0051536	F	iron-sulfur cluster binding	8	29	0.000657042	0.0114195
GO:0051753	F	mannan synthase activity	7	20	0.000285195	0.00710556
GO:0016798	F	hydrolase activity, acting on glycosyl bonds	7	25	0.00129615	0.0170723
GO:0034485	F	phosphatidylinositol-3,4,5-trisphosphate 5-phosphatase activity	7	25	0.00129615	0.0170723
GO:0004439	F	phosphatidylinositol-4,5-bisphosphate 5-phosphatase activity	7	33	0.00703612	0.048699
GO:0030267	F	glyoxylate reductase (NADP) activity	6	15	0.000341777	0.00710556
GO:0010277	F	chlorophyllide a oxygenase [overall] activity	6	16	0.00051442	0.0095793
GO:0047134	F	protein-disulfide reductase activity	6	16	0.00051442	0.0095793
GO:0008381	F	mechanically-gated ion channel activity	6	20	0.00195167	0.0225116
GO:0015299	F	solute:proton antiporter activity	6	20	0.00195167	0.0225116
GO:0016730	F	oxidoreductase activity, acting on iron-sulfur proteins as donors	5	6	9.58e-06	0.000416408
GO:0005452	F	inorganic anion exchanger activity	5	10	0.000316771	0.00710556
GO:0019200	F	carbohydrate kinase activity	5	12	0.000883792	0.0135533
GO:0016628	F	oxidoreductase activity, acting on the CH-CH group of donors, NAD or NADP as acceptor	5	13	0.00135338	0.0170723
GO:0016618	F	hydroxypyruvate reductase activity	5	14	0.00198414	0.0225116
GO:0016799	F	hydrolase activity, hydrolyzing N-glycosyl compounds	5	15	0.00280532	0.0288691
GO:0016279	F	protein-lysine N-methyltransferase activity	5	16	0.00384664	0.0371416
GO:0045551	F	cinnamyl-alcohol dehydrogenase activity	5	18	0.00670782	0.0472632
GO:0080139	F	borate efflux transmembrane transporter activity	4	8	0.00134624	0.0170723
GO:0004332	F	fructose-bisphosphate aldolase activity	4	11	0.00534978	0.0412181
GO:0008974	F	phosphoribulokinase activity	3	3	0.000345236	0.00710556
GO:0019203	F	carbohydrate phosphatase activity	3	3	0.000345236	0.00710556
GO:0003844	F	1,4-alpha-glucan branching enzyme activity	3	4	0.00130834	0.0170723
GO:0038198	F	auxin receptor activity	3	4	0.00130834	0.0170723
GO:0003983	F	UTP:glucose-1-phosphate uridylyltransferase activity	3	5	0.00309949	0.0306851
GO:0003825	F	alpha,alpha-trehalose-phosphate synthase (UDP-forming) activity	3	5	0.00309949	0.0306851
GO:0004820	F	glycine-tRNA ligase activity	3	5	0.00309949	0.0306851
GO:0046577	F	long-chain-alcohol oxidase activity	3	6	0.00587545	0.042158
GO:0019904	F	protein domain specific binding	3	6	0.00587545	0.042158
GO:0004046	F	aminoacylase activity	2	2	0.00492285	0.0388907
GO:0004059	F	aralkylamine N-acetyltransferase activity	2	2	0.00492285	0.0388907
GO:0004614	F	phosphoglucomutase activity	2	2	0.00492285	0.0388907
GO:0005254	F	chloride channel activity	2	2	0.00492285	0.0388907
GO:0008453	F	alanine-glyoxylate transaminase activity	2	2	0.00492285	0.0388907
GO:0008887	F	glycerate kinase activity	2	2	0.00492285	0.0388907
GO:0008942	F	nitrite reductase [NAD(P)H] activity	2	2	0.00492285	0.0388907
GO:0010242	F	oxygen evolving activity	2	2	0.00492285	0.0388907
GO:0030785	F	[ribulose-bisphosphate carboxylase]-lysine N-methyltransferase activity	2	2	0.00492285	0.0388907
GO:0045158	F	electron transporter, transferring electrons within cytochrome b6/f complex of photosystem II activity	2	2	0.00492285	0.0388907
GO:0045300	F	acyl-[acyl-carrier-protein] desaturase activity	2	2	0.00492285	0.0388907
GO:0046406	F	magnesium protoporphyrin IX methyltransferase activity	2	2	0.00492285	0.0388907
GO:0046921	F	alpha-(1->6)-fucosyltransferase activity	2	2	0.00492285	0.0388907
GO:0048529	F	magnesium-protoporphyrin IX monomethyl ester (oxidative) cyclase activity	2	2	0.00492285	0.0388907
GO:0102420	F	sn-1-glycerol-3-phosphate C16:0-DCA-CoA acyl transferase activity	2	2	0.00492285	0.0388907
