# Supplementary material for: Comparative transcriptome analysis in two contrasting genotypes for Sclerotinia sclerotiorum resistance in sunflower
Source: PLoS One. 2024 Dec 19;19(12):e0315458. doi: 10.1371/journal.pone.0315458 (PMC11658501; doi:10.1371/journal.pone.0315458)
Supplement: S11 Table — (XLSX) [file pone.0315458.s011.xlsx]

## Sheet: Sheet1
S11 Table. GO analysis to identify enriched gene ontologies among the unique up-regulated DEGs in DT genotype C6.
GO term	Ontology	Description	Number in input list	Number in BG/Ref	p-value	FDR
GO:0055114	P	cellular polysaccharide metabolic process	36	271	0.000287699	0.00968354
GO:1901700	P	cellular carbohydrate metabolic process	32	247	0.000931788	0.0267889
GO:0009056	P	cellular glucan metabolic process	27	198	0.00104828	0.0283652
GO:0003333	P	photosynthesis	20	110	0.000107016	0.0044752
GO:0051707	P	glucan metabolic process	20	137	0.00196671	0.0430804
GO:0009664	P	photosynthesis, light reaction	15	83	0.000797473	0.0239242
GO:0006096	P	response to light stimulus	15	89	0.0016662	0.0383226
GO:0046323	P	cellular carbohydrate biosynthetic process	12	62	0.00139915	0.0352925
GO:0006032	P	carbohydrate biosynthetic process	9	27	7.33394e-05	0.00337361
GO:0006414	P	response to abiotic stimulus	9	38	0.00123975	0.0322803
GO:0055065	P	photosynthetic electron transport chain	8	30	0.00100057	0.0276156
GO:0046916	P	cell wall biogenesis	6	11	4.68769e-05	0.00239593
GO:0055076	P	pigment metabolic process	6	13	0.000153472	0.00581123
GO:0016998	P	tetrapyrrole metabolic process	6	17	0.000860943	0.0252787
GO:0006123	P	cytoskeleton organization	5	8	9.01588e-05	0.0038881
GO:0035627	P	response to radiation	5	11	0.000618797	0.0194077
GO:0120009	P	porphyrin-containing compound metabolic process	5	12	0.000997926	0.0276156
GO:0035435	P	polysaccharide metabolic process	5	14	0.00223322	0.0481539
GO:0009808	P	cell wall polysaccharide metabolic process	4	4	2.69251e-05	0.0016155
GO:0002758	P	iron ion transport	4	7	0.000789198	0.0239242
GO:0031204	P	hemicellulose metabolic process	4	8	0.00148824	0.0354098
GO:0043200	P	single-organism biosynthetic process	3	4	0.00141539	0.0352925
GO:0005576	C	cellular polysaccharide biosynthetic process	81	459	2.94419e-09	2.47931e-07
GO:0022627	C	pigment biosynthetic process	26	127	5.44292e-05	0.00366681
GO:0005743	C	cellular component morphogenesis	18	87	0.000634692	0.0305416
GO:0005784	C	tetrapyrrole biosynthetic process	4	5	0.000301919	0.0169499
GO:0000287	F	cell morphogenesis	33	249	0.000253438	0.00443427
GO:0004553	F	plastid organization	31	274	0.0048324	0.0430919
GO:0042626	F	response to blue light	30	259	0.00392502	0.0416546
GO:0015171	F	oxidation-reduction process	23	122	9.52422e-06	0.000246627
GO:0050661	F	chloroplast organization	17	119	0.00339012	0.0393557
GO:0016616	F	photosynthetic electron transport in photosystem I	15	86	0.000763044	0.0112266
GO:0004568	F	porphyrin-containing compound biosynthetic process	12	43	2.35301e-05	0.000507754
GO:0016405	F	xyloglucan metabolic process	9	32	0.000230869	0.0041516
GO:0004866	F	polysaccharide biosynthetic process	8	38	0.00387309	0.0416546
GO:0016298	F	cell wall macromolecule metabolic process	7	23	0.000681829	0.010265
GO:0004024	F	carbohydrate metabolic process	7	30	0.00369771	0.0405725
GO:0051903	F	transition metal ion transport	7	30	0.00369771	0.0405725
GO:0016174	F	microtubule-based process	6	14	0.000200136	0.00370177
GO:0015078	F	plant-type cell wall biogenesis	6	20	0.00180195	0.0248197
GO:1902387	F	chlorophyll metabolic process	5	11	0.000509085	0.00823914
GO:1902388	F	plant epidermis morphogenesis	5	11	0.000509085	0.00823914
GO:0004029	F	transferase activity, transferring glycosyl groups	5	14	0.00185129	0.024968
GO:0004575	F	transferase activity, transferring hexosyl groups	5	15	0.0026199	0.0326162
GO:0052793	F	UDP-glycosyltransferase activity	5	15	0.0026199	0.0326162
GO:0015114	F	cytoskeletal protein binding	5	17	0.00480699	0.0430919
GO:0046556	F	terpene synthase activity	5	17	0.00480699	0.0430919
GO:0016710	F	ferroxidase activity	4	4	2.27434e-05	0.000507703
GO:0038199	F	carbon-oxygen lyase activity, acting on phosphates	4	9	0.00216044	0.027972
GO:0051740	F	glucosyltransferase activity	4	9	0.00216044	0.027972
GO:0004332	F	UDP-glucosyltransferase activity	4	11	0.00505891	0.0430919
GO:0004664	F	microtubule binding	4	11	0.00505891	0.0430919
GO:0047769	F	lyase activity	4	11	0.00505891	0.0430919
GO:0004128	F	oxidoreductase activity, oxidizing metal ions, oxygen as acceptor	3	5	0.00296325	0.0355243
GO:0030295	F	tubulin binding	3	5	0.00296325	0.0355243
GO:0004129	F	oxidoreductase activity, oxidizing metal ions	3	6	0.00562193	0.0460691
GO:0004775	F	carbon-oxygen lyase activity	3	6	0.00562193	0.0460691
GO:0004776	F	chloroplast	3	6	0.00562193	0.0460691
GO:0003866	F	plastid	2	2	0.0047721	0.0430919
GO:0004107	F	thylakoid	2	2	0.0047721	0.0430919
GO:0008792	F	chloroplast part	2	2	0.0047721	0.0430919
GO:0016531	F	plastid thylakoid	2	2	0.0047721	0.0430919
GO:0042392	F	chloroplast thylakoid	2	2	0.0047721	0.0430919
