# Supplementary material for: Comparative transcriptome analysis in two contrasting genotypes for Sclerotinia sclerotiorum resistance in sunflower
Source: PLoS One. 2024 Dec 19;19(12):e0315458. doi: 10.1371/journal.pone.0315458 (PMC11658501; doi:10.1371/journal.pone.0315458)
Supplement: S12 Table — (XLSX) [file pone.0315458.s012.xlsx]

## Sheet: Sheet1
S12 Table. GO analysis to identify enriched gene ontologies among the unique down-regulated DEGs in DT genotype C6.
GO term	Ontology	Description	Number in input list	Number in BG/Ref	p-value	FDR
GO:0016043	P	cellular component organization	32	277	4.57915e-05	0.00290391
GO:0071840	P	cellular component organization or biogenesis	32	288	9.66051e-05	0.00514706
GO:0071555	P	cell wall organization	31	255	2.23348e-05	0.00193373
GO:0009888	P	tissue development	16	112	0.000345503	0.0153022
GO:0042546	P	cell wall biogenesis	14	78	6.79316e-05	0.00376412
GO:0010411	P	xyloglucan metabolic process	13	64	3.1828e-05	0.00244946
GO:0048468	P	cell development	12	84	0.00182728	0.0477597
GO:0007015	P	actin filament organization	11	61	0.000383474	0.0160974
GO:0007010	P	cytoskeleton organization	11	65	0.000673717	0.0223919
GO:0030036	P	actin cytoskeleton organization	9	47	0.000815682	0.0256803
GO:0009834	P	plant-type secondary cell wall biogenesis	8	37	0.000678903	0.0223919
GO:0005886	C	plasma membrane	271	3137	6.85106e-06	0.000137559
GO:0071944	C	cell periphery	46	437	0.00180573	0.0160582
GO:0005874	C	microtubule	33	226	2.22543e-05	0.000358704
GO:0005618	C	cell wall	33	288	0.0019972	0.0166151
GO:0046658	C	anchored component of plasma membrane	27	244	0.00766133	0.0490254
GO:0005768	C	endosome	23	188	0.00401841	0.0296093
GO:0005856	C	cytoskeleton	22	142	0.0002084	0.0025593
GO:0015629	C	actin cytoskeleton	13	91	0.00779404	0.0490254
GO:0048471	C	perinuclear region of cytoplasm	6	23	0.00343704	0.0260704
GO:0032153	C	cell division site	4	11	0.0045971	0.0320424
GO:0000347	C	THO complex	3	5	0.00274448	0.0214481
GO:0003700	F	transcription factor activity, sequence-specific DNA binding	111	1394	5.04066e-06	0.000184655
GO:0030246	F	carbohydrate binding	40	498	0.00429498	0.0355952
GO:0016762	F	xyloglucan:xyloglucosyl transferase activity	14	65	4.80036e-06	0.000184655
GO:0003993	F	acid phosphatase activity	8	53	0.00563612	0.0448163
GO:0005249	F	voltage-gated potassium channel activity	6	23	0.000899937	0.0129157
GO:0000146	F	microfilament motor activity	6	26	0.00179642	0.0192431
GO:0030898	F	actin-dependent ATPase activity	6	26	0.00179642	0.0192431
GO:0001871	F	pattern binding	3	7	0.00414307	0.0348268
