# Supplementary material for: Comparative transcriptome analysis in two contrasting genotypes for Sclerotinia sclerotiorum resistance in sunflower
Source: PLoS One. 2024 Dec 19;19(12):e0315458. doi: 10.1371/journal.pone.0315458 (PMC11658501; doi:10.1371/journal.pone.0315458)
Supplement: S13 Table — (XLSX) [file pone.0315458.s013.xlsx]

## Sheet: Sheet1
S13 Table. DEGs involved in phytohormone action by MapMan analysis.
BinName	No. of genes
	B728-up	B728-down	C6-up	C6-down
Phytohormone action.abscisic acid.biosynthesis	3	7	0	5
Phytohormone action.abscisic acid.perception and signalling	9	7	6	7
Phytohormone action.abscisic acid.conjugation and degradation	2	4	0	5
Phytohormone action.auxin.biosynthesis	0	4	0	6
Phytohormone action.auxin.perception and signal transduction	3	13	4	6
Phytohormone action.auxin.conjugation and degradation	6	0	5	0
Phytohormone action.auxin.transport	5	5	5	3
Phytohormone action.brassinosteroid.biosynthesis	2	1	1	0
Phytohormone action.brassinosteroid.perception and signal transduction	12	2	5	4
Phytohormone action.brassinosteroid.conjugation and degradation	0	2	0	2
Phytohormone action.ethylene.biosynthesis	6	1	6	0
Phytohormone action.ethylene.perception and signal transduction.receptor protein (ETR/ERS)	2	0	5	0
Phytohormone action.ethylene.perception and signal transduction.signal modulator (ARGOS)	1	0	1	0
Phytohormone action.ethylene.perception and signal transduction.signal transducer (EIN2)	1	0	1	0
Phytohormone action.ethylene.perception and signal transduction.EIN3 transcription factor activity	3	1	4	0
Phytohormone action.jasmonic acid.biosynthesis	9	3	7	3
Phytohormone action.jasmonic acid.perception and signal transduction	1	3	1	1
Phytohormone action.jasmonic acid.conjugation and degradation	6	2	5	2
Phytohormone action.salicylic acid.biosynthesis	0	1	0	0
Phytohormone action.salicylic acid.perception and signal transduction	1	0	1	0
Phytohormone action.salicylic acid.conjugation and degradation	2	1	0	0
Phytohormone action.salicylic acid.transport	0	2	0	2
