# Supplementary material for: Comparative transcriptome analysis in two contrasting genotypes for Sclerotinia sclerotiorum resistance in sunflower
Source: PLoS One. 2024 Dec 19;19(12):e0315458. doi: 10.1371/journal.pone.0315458 (PMC11658501; doi:10.1371/journal.pone.0315458)
Supplement: S14 Table — (XLSX) [file pone.0315458.s014.xlsx]

## Sheet: Sheet1
S14 Table. DEGs involved in redox homeostasis by MapMan analysis.
BinName	No. of genes
	B728-up	B728-down	C6-up	C6-down
Redox homeostasis.controlled reactive oxygen generation.NADPH-oxidase (Rboh)	5	1	6	2
Redox homeostasis.enzymatic reactive oxygen scavenging.superoxide dismutase activities	2	1	3	0
Redox homeostasis.enzymatic reactive oxygen scavenging.catalase	1	1	0	3
Redox homeostasis.enzymatic reactive oxygen scavenging.glutathione peroxidase	2	0	2	0
Redox homeostasis.glutathione-based redox regulation.glutathione S-transferase activities	18	9	10	5
Redox homeostasis.thiol-based redox regulation	3	13	3	5
Redox homeostasis.thiol-based redox regulation.peroxiredoxin activities	1	3	0	2
Redox homeostasis.thiol-based redox regulation.thioredoxin activities	1	6	2	2
Redox homeostasis.thiol-based redox regulation.methionine sulfoxide reductase activities	0	2	0	1
Redox homeostasis.ascorbate-based redox regulation.peroxisomal/microsomal ascorbate peroxidase (APX)	0	1	0	0
Redox homeostasis.ascorbate-based redox regulation.monodehydroascorbate reductase (MDAR)	0	2	0	1
Redox homeostasis.ascorbate-based redox regulation.dehydroascorbate reductase (DHAR)	0	1	0	1
Redox homeostasis.ascorbate-based redox regulation.cyt-b561 electron shuttle hemoprotein (CYBASC)	0	2	0	0
Redox homeostasis.ascorbate-based redox regulation.ascorbate metabolism	6	7	7	5
Redox homeostasis.tocopherol biosynthesis	2	6	2	5
Redox homeostasis.reactive carbonyl scavenging	3	2	1	2
Redox homeostasis.singlet oxygen-induced signalling	0	4	0	3
