# Supplementary material for: Comparative transcriptome analysis in two contrasting genotypes for Sclerotinia sclerotiorum resistance in sunflower
Source: PLoS One. 2024 Dec 19;19(12):e0315458. doi: 10.1371/journal.pone.0315458 (PMC11658501; doi:10.1371/journal.pone.0315458)
Supplement: S15 Table — (XLSX) [file pone.0315458.s015.xlsx]

## Sheet: Sheet1
S15 Table. DEGs involved in cell wall organisation by MapMan analysis.
BinName	No. of genes
	B728-up	B728-down	C6-up	C6-down
Cell wall organisation.cellulose.cellulose synthase complex (CSC)	7	17	4	15
Cell wall organisation.cellulose.cellulose-hemicellulose network assembly	1	5	1	5
Cell wall organisation.cellulose.cellulose modification	1	3	2	1
Cell wall organisation.Casparian strip formation.SCHENGEN (SGN) signal transduction chain	1	2	0	3
Cell wall organisation.hemicellulose.xyloglucan	8	10	4	11
Cell wall organisation.hemicellulose.xylan	5	11	2	15
Cell wall organisation.hemicellulose.heteromannan	2	13	1	10
Cell wall organisation.hemicellulose.arabinogalactan	5	2	4	2
Cell wall organisation.pectin.homogalacturonan	15	16	13	11
Cell wall organisation.pectin.rhamnogalacturonan I	10	10	9	6
Cell wall organisation.pectin.rhamnogalacturonan II	0	1	0	1
Cell wall organisation.pectin.modification and degradation.pectate lyase	1	4	4	2
Cell wall organisation.pectin.modification and degradation.pectin acetylation	5	5	6	2
Cell wall organisation.pectin.modification and degradation.pectin-dependent cell adhesion	3	2	2	2
Cell wall organisation.pectin.modification and degradation.polygalacturonase activities	2	1	1	1
Cell wall organisation.cell wall proteins.hydroxyproline-rich glycoprotein activities	11	10	7	18
Cell wall organisation.cell wall proteins.expansin activities	6	6	14	3
Cell wall organisation.cell wall hydroxycinnamic acids.hydroxycinnamaldehyde dehydrogenase	0	1	0	1
Cell wall organisation.cell wall hydroxycinnamic acids.hydroxycinnamate glucosyltransferase (HCAGT)	1	0	1	0
Cell wall organisation.lignin.monolignol biosynthesis	29	2	26	5
Cell wall organisation.lignin.monolignol glycosylation and deglycosylation	1	1	0	1
Cell wall organisation.callose.callose synthase	1	4	0	1
Cell wall organisation.callose.regulatory beta-1,3 glucanase (pdBG)	0	1	0	1
Cell wall organisation.callose.regulatory beta-1,3 glucanase (BG_ppap)	0	0	0	2
Cell wall organisation.cutin and suberin.cuticular lipid formation	13	11	11	13
Cell wall organisation.cutin and suberin.alkyl-hydrocinnamate biosynthesis	0	1	0	1
Cell wall organisation.cutin and suberin.biosynthesis regulation	1	1	1	1
Cell wall organisation.cutin and suberin.export	0	3	0	2
Cell wall organisation.cutin and suberin.cutin polyester biosynthesis	0	7	1	7
